# Supplementary material for: EpCAM Knockdown Alters MicroRNA Expression in Retinoblastoma- Functional Implication of EpCAM Regulated MiRNA in Tumor Progression
Source: PLoS One. 2014 Dec 12;9(12):e114800. doi: 10.1371/journal.pone.0114800 (PMC4264963; doi:10.1371/journal.pone.0114800)
Supplement: S1 Table — Clinical profile of RB tumors with fold change values of EpCAM, miR-181c and miR-130b. Table showing clinico-pathological information of retinoblastoma tumors and fold change values obtained by qRT-PCR for EpCAM, miR-130b and miR-181c. (XLSX) [file pone.0114800.s001.xlsx]

## Sheet: Major Gene Targets
Important Gene Targets of miR-181c and miR-130b
miR-181c	Gene Name	miR-130b	Gene Name2
IL6	Interleukin 6	MET	Mesenchymal-epidermal transition receptor
MRGPRX3	Mas-related G-protein coupled receptor member X3	CCND2	Cyclin D2
STAT1	Signal Transducers and Activators of Transcription	BRAF	V-raf murine sarcoma viral oncogene homolog B
NOTCH4	Neurogenic locus notch homolog protein 4	NOV	Nephroblastoma overexpressed
TIMP3	Metalloproteinase inhibitor 3	TP53INP1	Tumor protein p53 inducible nuclear protein 1
MT4	metallothionein 4	HPRT1	Hypoxanthine phosphoribosyltransferase 1
MYC	(v-myc avian myelocytomatosis viral oncogene homolog	IRAK1	Interleukin-1 receptor-associated kinase 1
SSSCA1	Sjogren syndrome/scleroderma autoantigen 1	BMPER	Bone morphogenetic protein binding endothelial cell precursor-derived regulator
DMPK	Dystrophia myotonica-protein kinase	KLK3	Kallikrein-related peptidase 3
NCAM1	Neural Cell Adhesion Molecule	HIF1A	Hypoxia inducible factor 1, alpha subunit (basic helix-loop-helix transcription factor)
AKT1	RAC-alpha serine/threonine-protein kinase	ATXN1	Ataxin 1
BCL2	B-cell lymphoma 2	E2F3	E2F transcription factor 3
CD4	cluster of differentiation 4	RIT2	Ras-like without CAAX 2
TARBP2	RISC-loading complex subunit TARBP2	PP1A	Transcription factor E2F3
CDKN1B	Cyclin-dependent kinase inhibitor 1B	CD44	CD44 molecule
TGFB1	Transforming growth factor beta 1	IGF1R	Insulin-like growth factor 1 receptor
ALAS1	Delta-aminolevulinate synthase 1	PROM1	Prominin 1
TGFBR1	Delta-aminolevulinate synthase 1	RET	Ret proto-oncogene
CEBPA	CCAAT/enhancer-binding protein alpha	CAMTA1	Calmodulin binding transcription activator 1
MARK2	Serine/threonine-protein kinase MARK2	CXCR4	Chemokine (C-X-C motif) receptor 4
FLT3	Cluster of differentiation antigen 135 (CD135)	EWSR1	EWS RNA-binding protein 1
NBN	Nijmegen Breakage Syndrome 1	FRAP1	FK506-binding protein 12-rapamycin-associated protein 1
ATM	Ataxia telangiectasia mutated (ATM) is a serine/threonine protein kinase	TCEAL1	Transcription elongation factor A protein-like 1
TNK2	Tyrosine kinase, non-receptor, 2	TBP	TATA box binding protein
HSPAS	HSPA (heat shock 70kDa) binding protein, cytoplasmic cochaperone 1	WNT5A	Wingless-type MMTV integration site family, member 5A
ALDH1A3	Aldehyde dehydrogenase 1 family, member A3	CBFB	Core-binding factor, beta subunit
CD8A	Cluster of Differentiation 8a	FGF2	Fibroblast growth factor 2 (basic)
TLR4	Toll-like receptor 4	FOS	FBJ murine osteosarcoma viral oncogene homolog
CTTNBP2	Cortactin-binding protein 2	ZIC1	Zic family member 1
NPM1	Nucleophosmin (nucleolar phosphoprotein B23, numatrin)	KRT12	Keratin 12
CD9	CD9 molecule	ITGB1	Integrin, beta 1 (fibronectin receptor, beta polypeptide, antigen CD29
TWIST1	Twist-related protein 1	IL1B	Interleukin 1, beta
ERG	ETS-related gene	RUNX2	Runt-related transcription factor 2
BAALC	Brain and Acute Leukemia, Cytoplasmic gene	PSAT1	Phosphoserine aminotransferase 1
GPI	Glucose-6-phosphate isomerase	RUNX3	Runt-related transcription factor 3
NDUFA2	NADH dehydrogenase (ubiquinone) 1 alpha subcomplex, 2	CXCL12	Chemokine (C-X-C motif) ligand 12
RDX	Radixin	NFE2	Nuclear factor, erythroid 2
TP53	Tumor protein p53	SREBF1	Sterol regulatory element binding transcription factor 1
EPOR	Erythropoietin receptor	CDH17	Cadherin 17, LI cadherin (liver-intestine)
ZFPM1	Zinc Finger Protein, FOG Family Member 1	MECP2	Methyl CpG binding protein 2
CCL27	Chemokine (C-C motif) ligand 27	TGFB1	Transforming growth factor beta 1
GYPA	Glycophorin A	CDKN1A	cyclin-dependent kinase inhibitor 1A
LIN28	Lin-28 homolog A	DICER1	Endoribonuclease Dicer
LYN	v-yes-1 Yamaguchi sarcoma viral related oncogene homolog	BCL2L11	Bcl-2-like protein 11
WT1	Wilms tumor 1	BCR	Breakpoint cluster region
GATA1	GATA binding protein 1 (globin transcription factor 1)
MAP2K1	Mitogen-activated protein kinase kinase 1
DGCR8	DGCR8 microprocessor complex subunit
RASSF1	Ras association (RalGDS/AF-6) domain family member 1
HOXA11	homeobox A11
RGS4	Regulator of G-protein signaling 4
CDX2	Caudal type homeobox 2
SMAD4	SMAD family member 4
CD36	CD36 molecule (thrombospondin receptor)
AFP	alpha-fetoprotein
GATA6	GATA binding protein 6
MAS1	MAS1 oncogene
PML	Promyelocytic leukemia
IL2	Interleukin 2
FASTK	Fas-activated serine/threonine kinase
DNAH8	Dynein, axonemal, heavy chain 8
ZAP70	Zeta-chain (TCR) associated protein kinase 70kDa
PTEN	Phosphatase and tensin homolog
TCL1A	T-cell leukemia/lymphoma 1A
KRAS	Kirsten rat sarcoma viral oncogene homolog
TSPO	Translocator protein
ERBB2	V-erb-b2 avian erythroblastic leukemia viral oncogene homolog 2
RNASEN	Ribonuclease 3
PDK4	Pyruvate dehydrogenase kinase, isozyme 4
RC3H1	Ring finger and CCCH-type domains 1
SOCS1	Suppressor of cytokine signaling 1
TFRC	Transferrin receptor
MCL1	Myeloid cell leukemia 1
NOTCH2	Neurogenic locus notch homolog protein 2
MMP9	Matrix metallopeptidase 9 (gelatinase B, 92kDa gelatinase, 92kDa type IV collagenase)
NLK	Nemo-like kinase
NANOS2	Nanos homolog 2 (Drosophila)
MECP2	Methyl CpG binding protein 2
TGFB1	Transforming growth factor beta 1
CDKN1A	cyclin-dependent kinase inhibitor 1A
DICER1	Endoribonuclease Dicer
BCL2L11	Bcl-2-like protein 11
BCR	Breakpoint cluster region

## Sheet: Phenotype_RB tumors
Clinical profile of RB tumors with fold change values of EpCAM, miR-181c and miR-130b
Table showing clinico-pathological information of retinoblastoma tumors (n=20) and fold change values obtained by qRT-PCR for EpCAM, miR-130b and miR-181c
S.No	Age	Gender	Laterality	Phenotype	EpCAM Fold change	miR-130b fold change	miR-181c fold change
1	1Y	F	OS	RB; PD; No invasion to ON & Choroid.	44.1	38.4	2.2
2	1Y	F	OD	RB; MD; No invasion to ON & Choroid	5.1	1.7	1.7
3	11m	M	OD	RB; WD; Pre L, L, PL Invasion to ON; CI<3mm	45.5	3.7	1.2
4	6m	F	OS	RB; PD; No Invasion to ON & choroid	6.2	4.3	1.4
5	1Y	F	OD	RB,WD, Pre L, L & PL Invasion to ON, No Invasion to Choroid.	30.8	5.1	1.3
6	4Y	M	OD	RB; PD; PL Invasion to ON; CI<3mm	6.4	5.4	1.2
7	1Y	F	OD	RB; WD; PL Invasion to ON; No Invasion to Choroid.	4.9	6.9	1.7
8	3Y	M	OD	RB; PD; PL & L Invasion to ON; CI >3mm.	3.1	10	1.9
9	2Y	M	OD	RB;WD; Pre L, L, PL Invasion to ON; No Invasion to Choroid	12.7	5.8	1.2
10	1Y	M	OD	RB;WD; PL Invasion to ON; CI <3mm	1.8	2.5	0.1
11	10m	M	OS	RB; PD; Pre L,L,PL Invasion to ON; CI>3mm	3.3	1.6	1.2
12	9m	F	OD	RB; MD; No Invasion to ON & choroid.	1.1	1.5	1.4
13	2Y	M	OS	RB; MD; Pre L, L & PL Invasion to ON; CI>3mm.	25.5	2.9	0.7
14	2Y	M	OS	RB; WD; No Invasion to ON & Choroid.	2.7	1.3	2.5
15	9Y	F	OD	RB; PD; No Invasion to ON & Choroid	2.4	6.9	1.2
16	3m	F	OD	RB; WD; PL Invasion to ON; CI <3mm	24.9	3.9	2.3
17	1Y	M	OD	RB; PD; Pre L, L, PL to ON; CI >3mm.		5.1	0.1
18	2Y	M	OS	RB; PD; Pre L, L & PL Invasion to ON; CI>3mm		6.9	1
19	10m	F	OS	RB; MD; No Invasion to ON & Choroid.		11.3	1.3
20	2Y	F	OS	RB; WD; Pre L, L& PL Invasion to ON; CI>3mm		27.1	0.2
21	7Y1m	F	OD	RB; WD; No Invasion to ON; CI> 3mm	1.2
22	7Y	M	OD	RB; PD; No inavsion to ON; CI>3mm(50%).	32.5
23	3Y8m	F	OS	RB; WD; PreL,L,PL Invasion to ON; CI>3mm.	8.6
24	6Y2m	F	OS	RB; PD;PL Invasion to ON; CI >3mm.	5.9
25	5Y10m	M	OD	RB; PD; PreL, L & PL Invasion to ON,CI >3mm.	31
26	6Y2m	M	OS	RB; WD; PreL, L, PL Invasion to ON, No Invasion to Choroid.	57.6
27	5Y3m	M	OS	RB; WD; No Invasion to ON & Choroid.	9.1
28	4Y8m	F	OD	RB; PD;PreL, L ,PL Invasion to ON; CI >3mm, .	2.1
29	5Y3m	F	OS	RB; PD; No invason to ON or Choroid	1.5
30	4Y9m	M	OD	RB; PD;PreL Invasion to ON,No Invasionto choroid.	3.7
31	4Y	M	OD	RB; PD; L,PL Invasion to ON; No Invasion to choroid	20.7
32	6Y	F	OS	RB; PD; No invason to ON or Choroid	98.6
33	2Y	M	OS	RB; PD; PreL, L & PL Invasion to ON; CI >3mm.	1.7
34	4Y	M	OS	RB; WD;No Invasion to ON &Choriod	3.4
Abbreviations:- Y-years; m-months; M-male; F-female; Y-years; m-months; OS-left eye; OD-Right eye; RB-retinoblastoma, PD-poorly differentiated; MD-moderately differentiated; WD-well differentiated; Pre L-pre laminar; L-laminar; PL-post laminar; ON-optic nerve; CI-choroidal invasion.
Note: Blue Colour indicates RB tumors common For EpCAM expression and miR-130b,miR-181c expression
