# Supplementary material for: EpCAM Knockdown Alters MicroRNA Expression in Retinoblastoma- Functional Implication of EpCAM Regulated MiRNA in Tumor Progression
Source: PLoS One. 2014 Dec 12;9(12):e114800. doi: 10.1371/journal.pone.0114800 (PMC4264963; doi:10.1371/journal.pone.0114800)
Supplement: S1 File — Microarray identified post EpCAM silenced miRNAs and Gene Targets. Differential miRNAs with significant p values(<0.05) are given. Gene targets, Gene ontologies and differential miRNA classification are given in the table. (XLS) [file pone.0114800.s002.xls]

## Sheet: Read_me
					Expression fold values are provided in terms of log base 2 (Formating of color)
This file contains fold change provided for all the miRNA's in the arrays
Complete miRNA Data
Experiments Details
Slide Barcode	Samples hybridized	Group	Analysis Plan
252929710309_1_1	Control_Y.79 cells_TR1	Control_Y.79 cells	Control
252929710309_1_2	Control_Y.79 cells_TR2		Control
252929710309_1_3	Control_Y.79 cells_TR3		Control
252929710309_1_4	Test_si RNA_Treated_TR1	Test_si RNA	Treated
252929710309_2_1	Test_si RNA_Treated_TR2		Treated
252929710309_2_2	Test_si RNA_Treated_TR3		Treated
Note:Fold values are provided in terms of log base 2
Flagging Criteria:
Compromised: If the gProcessedSignal value is less than the background intensity
Detected: If the gProcessedSignal value is above background intensity
Column Header	Description
systematic_name	Unique probe identifier
Fold_Control_Y.79 cells_TR1	Fold change calculated is log base 2
Flag_Control_Y.79 cells_TR1	Detected=Present, Compromised=Absent
Fold_Control_Y.79 cells_TR2	Fold change calculated is log base 2
Flag_Control_Y.79 cells_TR2	Detected=Present, Compromised=Absent
Fold_Control_Y.79 cells_TR3	Fold change calculated is log base 2
Flag_Control_Y.79 cells_TR3	Detected=Present, Compromised=Absent
GeomeanFold_Control_Y.79	Average of the fold change for the treated samples
Fold_Test_si RNA_Treated_TR1	Fold change calculated is log base 2
Flag_Test_si RNA_Treated_TR1	Detected=Present, Compromised=Absent
Fold_Test_si RNA_Treated_TR2	Fold change calculated is log base 2
Flag_Test_si RNA_Treated_TR2	Detected=Present, Compromised=Absent
Fold_Test_si RNA_Treated_TR3	Fold change calculated is log base 2
Flag_Test_si RNA_Treated_TR3	Detected=Present, Compromised=Absent
GeomeanFold_Test_si RNA	Average of the fold change for the treated samples
p-Value	Student t-test P-value
Control_Y.79 cells_TR1_gTotalSignal	This signal is the sum of the total probe signals in the green channel per gene.
Control_Y.79 cells_TR2_gTotalSignal	This signal is the sum of the total probe signals in the green channel per gene.
Control_Y.79 cells_TR3_gTotalSignal	This signal is the sum of the total probe signals in the green channel per gene.
Test_si RNA_Treated_TR1_gTotalSignal	This signal is the sum of the total probe signals in the green channel per gene.
Test_si RNA_Treated_TR2_gTotalSignal	This signal is the sum of the total probe signals in the green channel per gene.
Test_si RNA_Treated_TR3_gTotalSignal	This signal is the sum of the total probe signals in the green channel per gene.
active_sequence
chr
mirbase accession No
start
stop
strand

## Sheet: Complete_data
systematic_name	Fold_Control_Y.79 cells_TR1	Flag_Control_Y.79 cells_TR1	Fold_Control_Y.79 cells_TR2	Flag_Control_Y.79 cells_TR2	Fold_Control_Y.79 cells_TR3	Flag_Control_Y.79 cells_TR3	GeomeanFold_Control_Y.79	Fold_Test_si RNA_Treated_TR1	Flag_Test_si RNA_Treated_TR1	Fold_Test_si RNA_Treated_TR2	Flag_Test_si RNA_Treated_TR2	Fold_Test_si RNA_Treated_TR3	Flag_Test_si RNA_Treated_TR3	GeomeanFold_Test_si RNA	p-Value	Control_Y.79 cells_TR1_gTotalSignal	Control_Y.79 cells_TR2_gTotalSignal	Control_Y.79 cells_TR3_gTotalSignal	Test_si RNA_Treated_TR1_gTotalSignal	Test_si RNA_Treated_TR2_gTotalSignal	Test_si RNA_Treated_TR3_gTotalSignal	active_sequence	chr	mirbase accession No	start	stop	strand
hsa-let-7a	0	Detected	0.0268512	Detected	-0.112562	Detected	-0.0285703	-0.86043	Detected	-0.95965	Detected	-1.00784	Detected	-0.942642	0.000114692	1114.52	975.687	855.186	698.69	743.028	552.225	AACTATACAACCTACTACCT	chr9	MIMAT0000062	96938246	96938265	-
hsa-let-7a*	-0.218783	Not Detected	0	Not Detected	0.0507669	Not Detected	-0.0560055	-0.405516	Not Detected	-0.5935	Not Detected	-0.213535	Not Detected	-0.404184	0.0643488	0.1	0.1	0.1	0.1	0.1	0.1	GAAAGACAGTAGATTGTATAG	chr9	MIMAT0004481	96938295	96938315	-
hsa-let-7b	0	Detected	0.207448	Detected	-0.0414019	Detected	0.0553487	-0.762407	Detected	-0.642067	Detected	-0.802226	Detected	-0.735567	0.000956504	111.594	110.721	89.9574	74.8768	92.7176	63.763	AACCACACAACCTACTACC	chr22	MIMAT0000063	46509575	46509592	-
hsa-let-7b*	-0.218783	Not Detected	0	Not Detected	0.0507669	Not Detected	-0.0560055	-0.405516	Not Detected	-0.5935	Not Detected	-0.213535	Not Detected	-0.404184	0.0643488	0.1	0.1	0.1	0.1	0.1	0.1	GGGAAGGCAGTAGGTT	chr22	MIMAT0004482	46509632	46509646	-
hsa-let-7c	0.279567	Detected	0	Detected	-0.151837	Detected	0.0425766	-0.901575	Detected	-0.656591	Detected	-0.860753	Detected	-0.806306	0.00450126	17.0047	12.0379	10.4607	8.53536	11.5228	7.68632	AACCATACAACCTACTACC	chr21	MIMAT0000064	17912162	17912179	-
hsa-let-7c*	-0.218783	Not Detected	0	Not Detected	0.0507669	Not Detected	-0.0560055	-0.405516	Not Detected	-0.5935	Not Detected	-0.213535	Not Detected	-0.404184	0.0643488	0.1	0.1	0.1	0.1	0.1	0.1	TAACTCCCAGGGTGTA	chr21	MIMAT0004483	17912187	17912201	-
hsa-let-7d	-0.0325541	Detected	0.0999374	Detected	0	Detected	0.0224611	-0.714672	Detected	-0.913392	Detected	-0.929213	Detected	-0.852425	0.000391523	65.6906	61.8767	55.7391	46.5991	46.2536	35.1562	AACTATGCAACCTACTACC	chr9	MIMAT0000065	96941127	96941144	-
hsa-let-7d*	-0.218783	Not Detected	0	Not Detected	0.0507669	Not Detected	-0.0560055	-0.405516	Not Detected	-0.5935	Not Detected	-0.213535	Not Detected	-0.404184	0.0643488	0.1	0.1	0.1	0.1	0.1	0.1	AGAAAGGCAGCAGGTCGT	chr9	MIMAT0004484	96941182	96941198	-
hsa-let-7e	0	Detected	0.140733	Detected	-0.124682	Detected	0.00535027	-0.679172	Detected	-0.675674	Detected	-0.719495	Detected	-0.691447	0.000865914	375.678	355.894	285.851	267.04	304.943	227.325	AACTATACAACCTCCTACC	chr19	MIMAT0000066	52196050	52196067	-
hsa-let-7e*	-0.218783	Not Detected	0	Not Detected	0.0507669	Not Detected	-0.0560055	-0.405516	Not Detected	-0.5935	Not Detected	-0.213535	Not Detected	-0.404184	0.0643488	0.1	0.1	0.1	0.1	0.1	0.1	GGAAAGCTAGGAGGC	chr11	MIMAT0004485	122017300	122017286	+
hsa-let-7f	0.0329595	Detected	0	Detected	-0.156689	Detected	-0.0412432	-0.891585	Detected	-1.01712	Detected	-0.94753	Detected	-0.952078	0.000188686	486.363	408.487	353.776	291.647	304.549	245.597	AACTATACAATCTACTACCTC	chr9	MIMAT0000067	96938636	96938656	-
hsa-let-7f-1*	-0.218783	Not Detected	0	Not Detected	0.0507669	Not Detected	-0.0560055	-0.405516	Not Detected	-0.5935	Not Detected	-0.213535	Not Detected	-0.404184	0.0643488	0.1	0.1	0.1	0.1	0.1	0.1	GGGAAGGCAATAGATTGTAT	chr9	MIMAT0004486	96938694	96938712	-
hsa-let-7f-2*	-0.218783	Not Detected	0	Not Detected	0.0507669	Not Detected	-0.0560055	-0.405516	Not Detected	-0.5935	Not Detected	-0.213535	Not Detected	-0.404184	0.0643488	0.1	0.1	0.1	0.1	0.1	0.1	GGAAAGACAGTAGACTGTATAG	chrX	MIMAT0004487	53584231	53584211	+
hsa-let-7g	0	Detected	0.0900683	Detected	-0.00814486	Detected	0.0273078	-0.793122	Detected	-1.10715	Detected	-1.06435	Detected	-0.988208	0.000598924	300.506	274.857	247.89	197.384	180.871	143.177	AACTGTACAAACTACTACCTC	chr3	MIMAT0000414	52302319	52302300	+
hsa-let-7g*	-0.218783	Not Detected	0	Not Detected	0.0507669	Not Detected	-0.0560055	-0.405516	Not Detected	-0.5935	Not Detected	-0.213535	Not Detected	-0.404184	0.0643488	0.1	0.1	0.1	0.1	0.1	0.1	GCAAGGCAGTGGCCT	chr3	MIMAT0004584	52302375	52302362	+
hsa-let-7i	0	Detected	0.0597191	Detected	-0.0906019	Detected	-0.0102943	-0.621412	Detected	-1.02937	Detected	-0.976067	Detected	-0.875615	0.00306722	171.567	153.656	133.665	126.935	108.984	86.9015	AACAGCACAAACTACTACCTC	chr12	MIMAT0000415	62997473	62997492	-
hsa-let-7i*	-0.218783	Not Detected	0	Not Detected	0.0507669	Not Detected	-0.0560055	-0.405516	Not Detected	-0.5935	Not Detected	-0.213535	Not Detected	-0.404184	0.0643488	0.1	0.1	0.1	0.1	0.1	0.1	AGCAAGGCAGTAGCTTG	chr12	MIMAT0004585	62997533	62997548	-
hsa-miR-1	0.0364344	Detected	-0.23133	Detected	0	Detected	-0.0649652	-5.5427	Not Detected	-0.53876	Detected	-5.35072	Not Detected	-3.81073	0.0842925	4.20025	2.99785	3.39754	0.1	3.65532	0.1	ATACATACTTCTTTACATTCC	chr18	MIMAT0000416	19409038	19409018	+
hsa-miR-100	-0.218783	Not Detected	0	Not Detected	0.0507669	Not Detected	-0.0560055	-0.405516	Not Detected	-0.5935	Not Detected	-0.213535	Not Detected	-0.404184	0.0643488	0.1	0.1	0.1	0.1	0.1	0.1	CACAAGTTCGGATCTACGG	chr11	MIMAT0000098	122022970	122022953	+
hsa-miR-100*	-0.218783	Not Detected	0	Not Detected	0.0507669	Not Detected	-0.0560055	-0.405516	Not Detected	-0.5935	Not Detected	-0.213535	Not Detected	-0.404184	0.0643488	0.1	0.1	0.1	0.1	0.1	0.1	CATACCTATAGATACAAGCTT	chr11	MIMAT0004512	122023005	122022986	+
hsa-miR-101	0	Detected	-0.119965	Detected	0.103502	Detected	-0.00548744	-0.790062	Detected	-1.2516	Detected	-1.23247	Detected	-1.09137	0.00269833	40.9091	32.348	36.4615	26.9277	22.2768	17.3473	TTCAGTTATCACAGTACTGT	chr1	MIMAT0000099	65524183	65524164	+
hsa-miR-101*	-0.218783	Not Detected	0	Not Detected	0.0507669	Not Detected	-0.0560055	-0.405516	Not Detected	-0.5935	Not Detected	-0.213535	Not Detected	-0.404184	0.0643488	0.1	0.1	0.1	0.1	0.1	0.1	AGCATCAGCACTGTGATA	chr1	MIMAT0004513	65524148	65524132	+
hsa-miR-103	0.0475278	Detected	0	Detected	-0.044579	Detected	0.00098292	-0.829929	Detected	-0.863164	Detected	-0.777113	Detected	-0.823402	2.28498e-05	725.234	602.991	564.428	449.313	500.188	407.997	TCATAGCCCTGTACAATG	chr5	MIMAT0000101	167987970	167987953	+
hsa-miR-103-2*	-0.218783	Not Detected	0	Not Detected	0.0507669	Not Detected	-0.0560055	-0.405516	Not Detected	-0.5935	Not Detected	-0.213535	Not Detected	-0.404184	0.0643488	0.1	0.1	0.1	0.1	0.1	0.1	CAAGGCAGCACTGTAA	chr20	MIMAT0009196	3898159	3898173	-
hsa-miR-103-as	-0.218783	Not Detected	0	Not Detected	0.0507669	Not Detected	-0.0560055	-0.405516	Not Detected	-0.5935	Not Detected	-0.213535	Not Detected	-0.404184	0.0643488	0.1	0.1	0.1	0.1	0.1	0.1	AGCAGCATTGTACAGGG	chr5	MIMAT0007402	167987915	167987931	-
hsa-miR-105	-0.218783	Not Detected	0	Not Detected	0.0507669	Not Detected	-0.0560055	-0.405516	Not Detected	-0.5935	Not Detected	-0.213535	Not Detected	-0.404184	0.0643488	0.1	0.1	0.1	0.1	0.1	0.1	ACCACAGGAGTCTGAGC	chrX	MIMAT0000102	151560725	151560709	+
hsa-miR-105*	-0.218783	Not Detected	0	Not Detected	0.0507669	Not Detected	-0.0560055	-0.405516	Not Detected	-0.5935	Not Detected	-0.213535	Not Detected	-0.404184	0.0643488	0.1	0.1	0.1	0.1	0.1	0.1	TAGCACATGCTCAAACATCC	chrX	MIMAT0004516	151560762	151560743	+
hsa-miR-106a*	-0.218783	Not Detected	0	Not Detected	0.0507669	Not Detected	-0.0560055	-0.405516	Not Detected	-0.5935	Not Detected	-0.213535	Not Detected	-0.404184	0.0643488	0.1	0.1	0.1	0.1	0.1	0.1	GTAAGAAGTGCTTACATTGCAG	chrX	MIMAT0004517	133304298	133304278	+
hsa-miR-106b	0.016808	Detected	0	Detected	-0.032186	Detected	-0.005126	-0.618544	Detected	-0.621767	Detected	-0.599465	Detected	-0.613259	2.84026e-06	960.698	815.956	770.363	703.945	800.124	624.439	ATCTGCACTGTCAGCAC	chr7	MIMAT0000680	99691647	99691632	+
hsa-miR-106b*	-0.218783	Not Detected	0	Not Detected	0.0507669	Not Detected	-0.0560055	-0.405516	Not Detected	-0.5935	Not Detected	-0.213535	Not Detected	-0.404184	0.0643488	0.1	0.1	0.1	0.1	0.1	0.1	GCAGCAAGTACCCAC	chr7	MIMAT0004672	99691688	99691675	+
hsa-miR-107	0	Detected	0.0615478	Detected	-0.0219688	Detected	0.013193	-0.626356	Detected	-0.825428	Detected	-0.758449	Detected	-0.736744	0.000296039	794.886	712.808	649.455	586.091	581.604	468.176	TGATAGCCCTGTACAATGCT	chr10	MIMAT0000104	91352575	91352557	+
hsa-miR-10a	-0.218783	Not Detected	0	Not Detected	0.0507669	Not Detected	-0.0560055	-0.405516	Not Detected	-0.5935	Not Detected	-0.213535	Not Detected	-0.404184	0.0643488	0.1	0.1	0.1	0.1	0.1	0.1	CACAAATTCGGATCTACAGGG	chr17	MIMAT0000253	46657243	46657224	+
hsa-miR-10a*	-0.218783	Not Detected	0	Not Detected	0.0507669	Not Detected	-0.0560055	-0.405516	Not Detected	-0.5935	Not Detected	-0.213535	Not Detected	-0.404184	0.0643488	0.1	0.1	0.1	0.1	0.1	0.1	TATTCCCCTAGATACGAA	chr17	MIMAT0004555	46657283	46657267	+
hsa-miR-10b	-0.218783	Not Detected	0	Not Detected	0.0507669	Not Detected	-0.0560055	-0.405516	Not Detected	-0.5935	Not Detected	-0.213535	Not Detected	-0.404184	0.0643488	0.1	0.1	0.1	0.1	0.1	0.1	CACAAATTCGGTTCTACAGGG	chr2	MIMAT0000254	177015060	177015079	-
hsa-miR-10b*	-0.218783	Not Detected	0	Not Detected	0.0507669	Not Detected	-0.0560055	-0.405516	Not Detected	-0.5935	Not Detected	-0.213535	Not Detected	-0.404184	0.0643488	0.1	0.1	0.1	0.1	0.1	0.1	ATTCCCCTAGAATCGAATC	chr2	MIMAT0004556	177015100	177015117	-
hsa-miR-1178	-0.218783	Not Detected	0	Not Detected	0.0507669	Not Detected	-0.0560055	-0.405516	Not Detected	-0.5935	Not Detected	-0.213535	Not Detected	-0.404184	0.0643488	0.1	0.1	0.1	0.1	0.1	0.1	CTAGGGAAGAACAGTGA	chr12	MIMAT0005823	120151514	120151499	+
hsa-miR-1179	-0.218783	Not Detected	0	Not Detected	0.0507669	Not Detected	-0.0560055	-0.405516	Not Detected	-0.5935	Not Detected	-0.213535	Not Detected	-0.404184	0.0643488	0.1	0.1	0.1	0.1	0.1	0.1	CCAACCAATGAAAGAATG	chr15	MIMAT0005824	89151356	89151372	-
hsa-miR-1180	0.327649	Detected	-0.442832	Detected	0	Detected	-0.0383944	1.01107	Detected	1.13729	Detected	0.93214	Detected	1.02683	0.00996056	9.63621	4.85409	6.36988	17.6136	21.8995	14.5981	ACACACCCACGCG	chr17	MIMAT0005825	19247880	19247869	+
hsa-miR-1181	-0.218783	Not Detected	0	Not Detected	0.0507669	Not Detected	-0.0560055	4.3502	Detected	-0.5935	Not Detected	-0.213535	Not Detected	1.18105	0.48014	0.1	0.1	0.1	2.70154	0.1	0.1	CGGCTCGGGTGG	chr19	MIMAT0005826	10514167	10514157	+
hsa-miR-1182	-0.218783	Not Detected	0	Not Detected	0.0507669	Not Detected	-0.0560055	-0.405516	Not Detected	-0.5935	Not Detected	-0.213535	Not Detected	-0.404184	0.0643488	0.1	0.1	0.1	0.1	0.1	0.1	GTCACATCCCTCCCA	chr1	MIMAT0005827	231155657	231155644	+
hsa-miR-1183	-0.218783	Not Detected	0	Not Detected	0.0507669	Not Detected	-0.0560055	5.34031	Detected	4.58079	Detected	4.61738	Detected	4.84616	4.71433e-05	0.1	0.1	0.1	5.36617	3.6109	2.8461	TGCCCACTCTCACCA	chr7	MIMAT0005828	21510736	21510749	-
hsa-miR-1184	-0.218783	Not Detected	0	Not Detected	0.0507669	Not Detected	-0.0560055	-0.405516	Not Detected	-0.5935	Not Detected	-0.213535	Not Detected	-0.404184	0.0643488	0.1	0.1	0.1	0.1	0.1	0.1	GGAAGCCATCAAGTCG	chrX	MIMAT0005829	154687245	154687260	-
hsa-miR-1185	-0.218783	Not Detected	0	Not Detected	0.0507669	Not Detected	-0.0560055	-0.405516	Not Detected	-0.5935	Not Detected	-0.213535	Not Detected	-0.404184	0.0643488	0.1	0.1	0.1	0.1	0.1	0.1	AACATACAAAGGGTATCCT	chr14	MIMAT0005798	101509330	101509348	-
hsa-miR-1197	-0.218783	Not Detected	0	Not Detected	0.0507669	Not Detected	-0.0560055	-0.405516	Not Detected	-0.5935	Not Detected	-0.213535	Not Detected	-0.404184	0.0643488	0.1	0.1	0.1	0.1	0.1	0.1	AGAAGTAGACCATGTGTC	chr14	MIMAT0005955	101491961	101491977	-
hsa-miR-1200	-0.218783	Not Detected	0	Not Detected	0.0507669	Not Detected	-0.0560055	-0.405516	Not Detected	-0.5935	Not Detected	-0.213535	Not Detected	-0.404184	0.0643488	0.1	0.1	0.1	0.1	0.1	0.1	GAGGCTCAGAATGGC	chr7	MIMAT0005863	36958991	36958978	+
hsa-miR-1201	-0.218783	Not Detected	0	Not Detected	0.0507669	Not Detected	-0.0560055	-0.405516	Not Detected	-0.5935	Not Detected	-0.213535	Not Detected	-0.404184	0.0643488	0.1	0.1	0.1	0.1	0.1	0.1	TCAGAGCATGTGTTTAATC	chr14	MIMAT0005864	20794680	20794663	+
hsa-miR-1202	0	Detected	0.0127892	Detected	-0.30409	Detected	-0.0971003	0.911555	Detected	1.30544	Detected	1.30775	Detected	1.17492	0.00161394	141.793	122.926	95.2734	303.579	454.394	349.741	CTCCCCCACTGCA	chr6	MIMAT0005865	156267952	156267963	-
hsa-miR-1203	-0.218783	Not Detected	0	Not Detected	0.0507669	Not Detected	-0.0560055	-0.405516	Not Detected	-0.5935	Not Detected	-0.213535	Not Detected	-0.404184	0.0643488	0.1	0.1	0.1	0.1	0.1	0.1	GAGCTGCATCCTGGC	chr17	MIMAT0005866	46233814	46233801	+
hsa-miR-1204	-0.218783	Not Detected	0	Not Detected	0.0507669	Not Detected	-0.0560055	-0.405516	Not Detected	-0.5935	Not Detected	-0.213535	Not Detected	-0.404184	0.0643488	0.1	0.1	0.1	0.1	0.1	0.1	ATAATGGAGACCAGGCC	chr8	MIMAT0005868	128808216	128808231	-
hsa-miR-1205	-0.218783	Not Detected	0	Not Detected	0.0507669	Not Detected	-0.0560055	-0.405516	Not Detected	-0.5935	Not Detected	-0.213535	Not Detected	-0.404184	0.0643488	0.1	0.1	0.1	0.1	0.1	0.1	CTCAAAGCAAACCCTG	chr8	MIMAT0005869	128972891	128972905	-
hsa-miR-1206	-0.218783	Not Detected	0	Not Detected	0.0507669	Not Detected	-0.0560055	-0.405516	Not Detected	-0.5935	Not Detected	-0.213535	Not Detected	-0.404184	0.0643488	0.1	0.1	0.1	0.1	0.1	0.1	GCTTAAACATCTACATGAAC	chr8	MIMAT0005870	129021149	129021167	-
hsa-miR-1207-3p	-0.218783	Not Detected	0	Not Detected	0.0507669	Not Detected	-0.0560055	-0.405516	Not Detected	-0.5935	Not Detected	-0.213535	Not Detected	-0.404184	0.0643488	0.1	0.1	0.1	0.1	0.1	0.1	GAAATGAGGGCCAGC	chr8	MIMAT0005872	129061453	129061466	-
hsa-miR-1207-5p	0.00516748	Detected	0	Detected	-0.172694	Detected	-0.0558422	2.48356	Detected	2.77098	Detected	2.82342	Detected	2.69265	2.20498e-05	28.6336	24.5166	20.9987	181.618	252.504	201.222	CCCCTCCCAGCCT	chr8	MIMAT0005871	129061414	129061425	-
hsa-miR-1208	-0.218783	Not Detected	0	Not Detected	0.0507669	Not Detected	-0.0560055	-0.405516	Not Detected	-0.5935	Not Detected	-0.213535	Not Detected	-0.404184	0.0643488	0.1	0.1	0.1	0.1	0.1	0.1	TCCGCCTGTCTGAAC	chr8	MIMAT0005873	129162379	129162392	-
hsa-miR-122	-0.218783	Not Detected	0	Not Detected	0.0507669	Not Detected	-0.0560055	-0.405516	Not Detected	-0.5935	Not Detected	-0.213535	Not Detected	-0.404184	0.0643488	0.1	0.1	0.1	0.1	0.1	0.1	CAAACACCATTGTCACACT	chr18	MIMAT0000421	56118324	56118341	-
hsa-miR-122*	-0.218783	Not Detected	0	Not Detected	0.0507669	Not Detected	-0.0560055	-0.405516	Not Detected	-0.5935	Not Detected	-0.213535	Not Detected	-0.404184	0.0643488	0.1	0.1	0.1	0.1	0.1	0.1	TATTTAGTGTGATAATGGCGTT	chr18	MIMAT0004590	56118357	56118377	-
hsa-miR-1224-3p	-0.218783	Not Detected	0	Not Detected	0.0507669	Not Detected	-0.0560055	6.55518	Detected	5.78004	Detected	5.6671	Detected	6.00077	3.15307e-05	0.1	0.1	0.1	12.456	8.29138	5.89181	CTGAGGAGAGAGGAGG	chr3	MIMAT0005459	183959263	183959277	-
hsa-miR-1224-5p	-0.218783	Not Detected	0	Not Detected	0.0507669	Not Detected	-0.0560055	6.39864	Detected	6.73976	Detected	6.7732	Detected	6.6372	1.33436e-06	0.1	0.1	0.1	11.1752	16.1261	12.6829	CCACCTCCCGA	chr3	MIMAT0005458	183959202	183959211	-
hsa-miR-1225-3p	-0.218783	Not Detected	0	Not Detected	4.68762	Detected	1.48961	6.62768	Detected	6.25847	Detected	6.63317	Detected	6.50644	0.0353332	0.1	0.1	2.4879	13.098	11.5517	11.5097	CTGGGGGCGGC	chr16	MIMAT0005573	2140285	2140276	+
hsa-miR-1225-5p	0.023488	Detected	0	Detected	-0.0870047	Detected	-0.0211722	1.97695	Detected	2.24162	Detected	2.294	Detected	2.17086	2.96314e-05	32.2771	27.2875	24.8022	142.285	194.725	155.169	CCCCCCACTGG	chr16	MIMAT0005572	2140217	2140208	+
hsa-miR-1226	-0.218783	Not Detected	0	Not Detected	0.0507669	Not Detected	-0.0560055	-0.405516	Not Detected	-0.5935	Not Detected	-0.213535	Not Detected	-0.404184	0.0643488	0.1	0.1	0.1	0.1	0.1	0.1	CTAGGGAACACAGGG	chr3	MIMAT0005577	47891106	47891119	-
hsa-miR-1226*	-0.218783	Not Detected	0	Not Detected	0.0507669	Not Detected	-0.0560055	-0.405516	Not Detected	5.60154	Detected	4.78468	Detected	3.3269	0.146804	0.1	0.1	0.1	0.1	7.32646	3.19605	CCCCATCCAGG	chr3	MIMAT0005576	47891061	47891070	-
hsa-miR-1227	-0.218783	Not Detected	0	Not Detected	0.0507669	Not Detected	-0.0560055	-0.405516	Not Detected	-0.5935	Not Detected	-0.213535	Not Detected	-0.404184	0.0643488	0.1	0.1	0.1	0.1	0.1	0.1	CTGGGGAAAAGGGTGG	chr19	MIMAT0005580	2234148	2234134	+
hsa-miR-1228	0	Detected	0.0618618	Detected	-0.716558	Detected	-0.218232	0.791355	Detected	0.445734	Detected	0.77559	Detected	0.670893	0.0315378	6.58996	5.91078	3.32686	12.9812	11.6376	11.2403	GGGGGGCGAGG	chr12	MIMAT0005583	57588348	57588357	-
hsa-miR-1228*	0.0552313	Detected	0	Detected	-0.23182	Detected	-0.0588629	0.811899	Detected	0.983272	Detected	0.769621	Detected	0.854931	0.00112873	10.5082	8.6904	7.14451	20.2077	25.9236	17.1791	CACACACCTGCC	chr12	MIMAT0005582	57588297	57588307	-
hsa-miR-1229	-0.218783	Not Detected	0	Not Detected	0.0507669	Not Detected	-0.0560055	4.21773	Detected	-0.5935	Not Detected	-0.213535	Not Detected	1.1369	0.483541	0.1	0.1	0.1	2.46454	0.1	0.1	CTGTGGGAGGGC	chr5	MIMAT0005584	179225346	179225336	+
hsa-miR-1231	-0.218783	Not Detected	0	Not Detected	0.0507669	Not Detected	-0.0560055	-0.405516	Not Detected	-0.5935	Not Detected	-0.213535	Not Detected	-0.404184	0.0643488	0.1	0.1	0.1	0.1	0.1	0.1	GCAGCTGTCCG	chr1	MIMAT0005586	201777753	201777762	-
hsa-miR-1233	-0.218783	Not Detected	0	Not Detected	0.0507669	Not Detected	-0.0560055	-0.405516	Not Detected	-0.5935	Not Detected	-0.213535	Not Detected	-0.404184	0.0643488	0.1	0.1	0.1	0.1	0.1	0.1	CTGCGGGAGGAC	chr15	MIMAT0005588	34674351	34674340	+
hsa-miR-1234	0	Detected	-0.622347	Detected	0.0560129	Detected	-0.188778	1.08463	Detected	0.709964	Detected	0.911692	Detected	0.902095	0.0108899	11.8156	6.59554	10.19	28.5216	25.0598	22.1474	GTGGGGTGGGT	chr8	MIMAT0005589	145625557	145625548	+
hsa-miR-1236	-0.218783	Not Detected	0	Not Detected	0.0507669	Not Detected	-0.0560055	-0.405516	Not Detected	-0.5935	Not Detected	-0.213535	Not Detected	-0.404184	0.0643488	0.1	0.1	0.1	0.1	0.1	0.1	CTGGAGAGACAAGGGG	chr6	MIMAT0005591	31924717	31924703	+
hsa-miR-1237	-0.218783	Not Detected	0	Not Detected	0.0507669	Not Detected	-0.0560055	-0.405516	Not Detected	-0.5935	Not Detected	-0.213535	Not Detected	-0.404184	0.0643488	0.1	0.1	0.1	0.1	0.1	0.1	CTGGGGGACGG	chr11	MIMAT0005592	64136166	64136175	-
hsa-miR-1238	3.41174	Detected	-0.0507669	Not Detected	0	Not Detected	1.12032	5.7458	Detected	4.84972	Detected	5.43273	Detected	5.34275	0.0229204	1.28286	0.1	0.1	7.36231	4.50666	5.18773	GGGGCAGACAGAC	chr19	MIMAT0005593	10662867	10662878	-
hsa-miR-124	0	Detected	0.011085	Detected	-0.0597906	Detected	-0.0162352	-0.514684	Detected	-0.565026	Detected	-0.534188	Detected	-0.537966	3.89269e-05	1872.52	1621.45	1490.34	1491.77	1641.11	1288.37	GGCATTCACCGCGTGC	chr8	MIMAT0000422	65291771	65291786	-
hsa-miR-124*	-0.223296	Detected	0	Detected	0.156712	Detected	-0.0221948	0.302806	Detected	-0.107598	Detected	-0.250505	Detected	-0.0184321	0.98583	4.48392	4.49797	4.84071	7.34924	6.29923	4.38417	ATCAAGGTCCGCTGTGA	chr8	MIMAT0004591	65291735	65291751	-
hsa-miR-1243	-0.218783	Not Detected	0	Not Detected	0.0507669	Not Detected	-0.0560055	-0.405516	Not Detected	-0.5935	Not Detected	-0.213535	Not Detected	-0.404184	0.0643488	0.1	0.1	0.1	0.1	0.1	0.1	CACTCCTATAATTGATCCAG	chr4	MIMAT0005894	114028026	114028044	-
hsa-miR-1244	-0.218783	Not Detected	0	Not Detected	0.0507669	Not Detected	-0.0560055	-0.405516	Not Detected	-0.5935	Not Detected	-0.213535	Not Detected	-0.404184	0.0643488	0.1	0.1	0.1	0.1	0.1	0.1	AACCATCTCATACAAACCA	chr2	MIMAT0005896	232578085	232578103	-
hsa-miR-1245	-0.218783	Not Detected	0	Not Detected	0.0507669	Not Detected	-0.0560055	-0.405516	Not Detected	-0.5935	Not Detected	-0.213535	Not Detected	-0.404184	0.0643488	0.1	0.1	0.1	0.1	0.1	0.1	ATGTAGGCCTTTAGATCAC	chr2	MIMAT0005897	189842865	189842882	-
hsa-miR-1246	0.171537	Detected	0	Detected	-0.102274	Detected	0.0230878	1.79588	Detected	2.29023	Detected	2.22229	Detected	2.1028	0.000281467	76.5817	58.4288	52.5481	268.729	431.236	316.142	CCTGCTCCAAAAATCC	chr2	MIMAT0005898	177465736	177465722	+
hsa-miR-1247	-0.218783	Not Detected	0	Not Detected	0.0507669	Not Detected	-0.0560055	-0.405516	Not Detected	-0.5935	Not Detected	-0.213535	Not Detected	-0.404184	0.0643488	0.1	0.1	0.1	0.1	0.1	0.1	TCCGGGGACGAACG	chr14	MIMAT0005899	102026684	102026672	+
hsa-miR-1248	-0.218783	Not Detected	0	Not Detected	0.0507669	Not Detected	-0.0560055	-0.405516	Not Detected	-0.5935	Not Detected	-0.213535	Not Detected	-0.404184	0.0643488	0.1	0.1	0.1	0.1	0.1	0.1	TTTAGCACAGTGCTTATACA	chr3	MIMAT0005900	186504472	186504490	-
hsa-miR-1249	-0.117488	Detected	0.0293388	Detected	0	Detected	-0.0293832	0.0381222	Detected	-0.138094	Detected	0.107577	Detected	0.00253503	0.728702	17.3424	16.4987	15.6075	21.9869	22.167	20.1967	TGAAGAAGGGGGGGA	chr22	MIMAT0005901	45596896	45596883	+
hsa-miR-1250	-0.218783	Not Detected	0	Not Detected	0.0507669	Not Detected	-0.0560055	-0.405516	Not Detected	-0.5935	Not Detected	-0.213535	Not Detected	-0.404184	0.0643488	0.1	0.1	0.1	0.1	0.1	0.1	AAAGGCCACATCCAGC	chr17	MIMAT0005902	79107039	79107025	+
hsa-miR-1251	-0.218783	Not Detected	0	Not Detected	0.0507669	Not Detected	-0.0560055	-0.405516	Not Detected	-0.5935	Not Detected	-0.213535	Not Detected	-0.404184	0.0643488	0.1	0.1	0.1	0.1	0.1	0.1	AGCGCCTTTGGCAG	chr12	MIMAT0005903	97885699	97885711	-
hsa-miR-1252	-0.218783	Not Detected	0	Not Detected	0.0507669	Not Detected	-0.0560055	-0.405516	Not Detected	-0.5935	Not Detected	-0.213535	Not Detected	-0.404184	0.0643488	0.1	0.1	0.1	0.1	0.1	0.1	TAAATGAATTCAATTTCCTTCT	chr12	MIMAT0005944	79813042	79813062	-
hsa-miR-1253	-0.218783	Not Detected	0	Not Detected	0.0507669	Not Detected	-0.0560055	-0.405516	Not Detected	-0.5935	Not Detected	-0.213535	Not Detected	-0.404184	0.0643488	0.1	0.1	0.1	0.1	0.1	0.1	TGCAGGCTGATCTTCTT	chr17	MIMAT0005904	2651415	2651400	+
hsa-miR-1254	-0.218783	Not Detected	0	Not Detected	0.0507669	Not Detected	-0.0560055	-0.405516	Not Detected	-0.5935	Not Detected	-0.213535	Not Detected	-0.404184	0.0643488	0.1	0.1	0.1	0.1	0.1	0.1	ACTGCAGGCTCCAGC	chr10	MIMAT0005905	70519102	70519115	-
hsa-miR-1255a	-0.218783	Not Detected	0	Not Detected	0.0507669	Not Detected	-0.0560055	-0.405516	Not Detected	-0.5935	Not Detected	-0.213535	Not Detected	-0.404184	0.0643488	0.1	0.1	0.1	0.1	0.1	0.1	AATCTACTTTCTTTGCTCATC	chr4	MIMAT0005906	102251508	102251489	+
hsa-miR-1255b	-0.218783	Not Detected	0	Not Detected	0.0507669	Not Detected	-0.0560055	-0.405516	Not Detected	-0.5935	Not Detected	-0.213535	Not Detected	-0.404184	0.0643488	0.1	0.1	0.1	0.1	0.1	0.1	AACCACTTTCTTTGCTCA	chr1	MIMAT0005945	167967907	167967924	-
hsa-miR-1256	-0.218783	Not Detected	0	Not Detected	0.0507669	Not Detected	-0.0560055	-0.405516	Not Detected	-0.5935	Not Detected	-0.213535	Not Detected	-0.404184	0.0643488	0.1	0.1	0.1	0.1	0.1	0.1	AGCTAGTGAGAAGTCAATG	chr1	MIMAT0005907	21314862	21314845	+
hsa-miR-1257	-0.218783	Not Detected	0	Not Detected	0.0507669	Not Detected	-0.0560055	-0.405516	Not Detected	-0.5935	Not Detected	-0.213535	Not Detected	-0.404184	0.0643488	0.1	0.1	0.1	0.1	0.1	0.1	GGTCAGAACCCATCAT	chr20	MIMAT0005908	60528643	60528629	+
hsa-miR-1258	-0.218783	Not Detected	0	Not Detected	0.0507669	Not Detected	-0.0560055	-0.405516	Not Detected	-0.5935	Not Detected	-0.213535	Not Detected	-0.404184	0.0643488	0.1	0.1	0.1	0.1	0.1	0.1	TTCCACGACCTAATCCT	chr2	MIMAT0005909	180725626	180725611	+
hsa-miR-1259	-0.218783	Not Detected	0	Not Detected	0.0507669	Not Detected	-0.0560055	-0.405516	Not Detected	-0.5935	Not Detected	-0.213535	Not Detected	-0.404184	0.0643488	0.1	0.1	0.1	0.1	0.1	0.1	AAAAGCTAAGTCATCATATAT	chr20	MIMAT0005910	47896863	47896882	-
hsa-miR-125a-3p	0.81899	Detected	-0.120763	Detected	0	Detected	0.232742	2.40642	Detected	2.65162	Detected	2.64368	Detected	2.56724	0.0015843	4.46026	1.99805	2.09738	15.2559	20.5985	15.7422	GGCTCCCAAGAACCTCA	chr19	MIMAT0004602	52196565	52196580	-
hsa-miR-125a-5p	-0.0743027	Detected	0.101295	Detected	0	Detected	0.00899728	-0.401249	Detected	-1.18264	Detected	-1.0429	Detected	-0.875596	0.0228122	30.6335	29.7301	26.756	27.7963	18.4228	15.5969	TCACAGGTTAAAGGGTCTC	chr19	MIMAT0000443	52196527	52196544	-
hsa-miR-125b	-0.218783	Not Detected	0	Not Detected	0.0507669	Not Detected	-0.0560055	-0.405516	Not Detected	-0.5935	Not Detected	-0.213535	Not Detected	-0.404184	0.0643488	0.1	0.1	0.1	0.1	0.1	0.1	TCACAAGTTAGGGTCTC	chr11	MIMAT0000423	121970500	121970484	+
hsa-miR-125b-1*	-0.218783	Not Detected	0	Not Detected	0.0507669	Not Detected	-0.0560055	-0.405516	Not Detected	-0.5935	Not Detected	-0.213535	Not Detected	-0.404184	0.0643488	0.1	0.1	0.1	0.1	0.1	0.1	AGCTCCCAAGAGCCT	chr11	MIMAT0004592	121970540	121970527	+
hsa-miR-125b-2*	-0.218783	Not Detected	0	Not Detected	0.0507669	Not Detected	-0.0560055	-0.405516	Not Detected	-0.5935	Not Detected	-0.213535	Not Detected	-0.404184	0.0643488	0.1	0.1	0.1	0.1	0.1	0.1	GTCCCAAGAGCCTGA	chr21	MIMAT0004603	17962618	17962631	-
hsa-miR-126	0.0178895	Detected	0	Detected	-0.0515466	Detected	-0.011219	-0.747784	Detected	-0.961552	Detected	-0.938647	Detected	-0.882661	0.000251501	35.1201	29.8064	27.7658	23.5113	23.0948	18.0314	CGCATTATTACTCACGGT	chr9	MIMAT0000445	139565110	139565126	-
hsa-miR-126*	-0.218783	Not Detected	0	Not Detected	0.0507669	Not Detected	-0.0560055	-0.405516	Not Detected	-0.5935	Not Detected	-0.213535	Not Detected	-0.404184	0.0643488	0.1	0.1	0.1	0.1	0.1	0.1	CGCGTACCAAAAGTAATAATG	chr9	MIMAT0000444	139565069	139565088	-
hsa-miR-1260	-0.0480309	Detected	0	Detected	0.159557	Detected	0.0371753	1.49947	Detected	0.848281	Detected	0.877859	Detected	1.0752	0.00938567	33.9677	30.1762	32.5397	113.011	81.9755	64.2994	TGGTGGCAGAGGTGG	chr14	MIMAT0005911	77732578	77732591	-
hsa-miR-1261	-0.218783	Not Detected	0	Not Detected	0.0507669	Not Detected	-0.0560055	4.30888	Detected	-0.5935	Not Detected	-0.213535	Not Detected	1.16728	0.481178	0.1	0.1	0.1	2.62527	0.1	0.1	AAGCCAAAGCCTTATCC	chr11	MIMAT0005913	90602311	90602296	+
hsa-miR-1262	-0.218783	Not Detected	0	Not Detected	0.0507669	Not Detected	-0.0560055	-0.405516	Not Detected	-0.5935	Not Detected	-0.213535	Not Detected	-0.404184	0.0643488	0.1	0.1	0.1	0.1	0.1	0.1	ATCCTTCTACAAATTCACCC	chr1	MIMAT0005914	68649235	68649217	+
hsa-miR-1263	-0.218783	Not Detected	0	Not Detected	0.0507669	Not Detected	-0.0560055	-0.405516	Not Detected	-0.5935	Not Detected	-0.213535	Not Detected	-0.404184	0.0643488	0.1	0.1	0.1	0.1	0.1	0.1	ACTCAGTATGCCAGGG	chr3	MIMAT0005915	163889292	163889278	+
hsa-miR-1264	-0.218783	Not Detected	0	Not Detected	0.0507669	Not Detected	-0.0560055	-0.405516	Not Detected	-0.5935	Not Detected	-0.213535	Not Detected	-0.404184	0.0643488	0.1	0.1	0.1	0.1	0.1	0.1	AACAGGTGCTCAAATAAGA	chrX	MIMAT0005791	113887176	113887193	-
hsa-miR-1265	-0.218783	Not Detected	0	Not Detected	0.0507669	Not Detected	-0.0560055	-0.405516	Not Detected	-0.5935	Not Detected	-0.213535	Not Detected	-0.404184	0.0643488	0.1	0.1	0.1	0.1	0.1	0.1	AACAACACTTGACCACA	chr10	MIMAT0005918	14478594	14478609	-
hsa-miR-1266	-0.218783	Not Detected	0	Not Detected	0.0507669	Not Detected	-0.0560055	-0.405516	Not Detected	-0.5935	Not Detected	-0.213535	Not Detected	-0.404184	0.0643488	0.1	0.1	0.1	0.1	0.1	0.1	AGCCCTGTTCTACAGC	chr15	MIMAT0005920	52569348	52569334	+
hsa-miR-1267	-0.218783	Not Detected	0	Not Detected	0.0507669	Not Detected	-0.0560055	-0.405516	Not Detected	-0.5935	Not Detected	-0.213535	Not Detected	-0.404184	0.0643488	0.1	0.1	0.1	0.1	0.1	0.1	TGGGGATTACACTTCAAC	chr13	MIMAT0005921	108183550	108183534	+
hsa-miR-1268	0.221599	Detected	0	Detected	-0.0946031	Detected	0.0423319	1.20754	Detected	1.77672	Detected	1.51777	Detected	1.50068	0.00152891	28.9599	21.3417	19.296	65.2842	110.341	70.8606	CCCCCACCACCAC	chr15	MIMAT0005922	22513250	22513239	+
hsa-miR-1269	-0.218783	Not Detected	0	Not Detected	0.0507669	Not Detected	-0.0560055	-0.405516	Not Detected	-0.5935	Not Detected	-0.213535	Not Detected	-0.404184	0.0643488	0.1	0.1	0.1	0.1	0.1	0.1	CCAGTAGCACGGCT	chr4	MIMAT0005923	67142617	67142629	-
hsa-miR-1270	-0.218783	Not Detected	0	Not Detected	0.0507669	Not Detected	-0.0560055	-0.405516	Not Detected	-0.5935	Not Detected	-0.213535	Not Detected	-0.404184	0.0643488	0.1	0.1	0.1	0.1	0.1	0.1	ACACAGCTCTTCCATATC	chr19	MIMAT0005924	20510115	20510098	+
hsa-miR-1271	-0.218783	Not Detected	0	Not Detected	0.0507669	Not Detected	-0.0560055	-0.405516	Not Detected	-0.5935	Not Detected	-0.213535	Not Detected	-0.404184	0.0643488	0.1	0.1	0.1	0.1	0.1	0.1	TGAGTGCTTGCTAGGTG	chr5	MIMAT0005796	175794969	175794984	-
hsa-miR-1272	-0.218783	Not Detected	0	Not Detected	0.0507669	Not Detected	-0.0560055	-0.405516	Not Detected	-0.5935	Not Detected	-0.213535	Not Detected	-0.404184	0.0643488	0.1	0.1	0.1	0.1	0.1	0.1	TTTCAGAATTTGCTGCCA	chr15	MIMAT0005925	65054630	65054614	+
hsa-miR-1273	-0.218783	Not Detected	0	Not Detected	0.0507669	Not Detected	-0.0560055	-0.405516	Not Detected	-0.5935	Not Detected	-0.213535	Not Detected	-0.404184	0.0643488	0.1	0.1	0.1	0.1	0.1	0.1	AAGAAAGAGTCTTGCTTTG	chr8	MIMAT0005926	101036309	101036292	+
hsa-miR-127-3p	-0.218783	Not Detected	0	Not Detected	0.0507669	Not Detected	-0.0560055	5.97957	Detected	5.68624	Detected	4.79397	Detected	5.48659	0.000110819	0.1	0.1	0.1	8.35801	7.76943	3.21668	AGCCAAGCTCAGACGGAT	chr14	MIMAT0000446	100419129	100419146	-
hsa-miR-1274a	-0.355524	Detected	0	Detected	0.0722623	Detected	-0.0944204	0.557373	Detected	0.0171194	Detected	0.259419	Detected	0.277971	0.142958	220.718	242.661	246.304	472.997	370.523	336.801	TGGCGCCTGAACAG	chr5	MIMAT0005927	41475752	41475764	-
hsa-miR-1274b	-0.0295386	Detected	0	Detected	0.0126481	Detected	-0.00563018	0.717958	Detected	0.416383	Detected	0.617961	Detected	0.5841	0.00275477	884.577	775.832	755.601	1690.31	1562.33	1380.62	TGGCGCCCGAACA	chr19	MIMAT0005938	58024405	58024394	+
hsa-miR-1275	0	Detected	0.0915732	Detected	-0.155019	Detected	-0.0211486	1.58624	Detected	2.02473	Detected	1.9523	Detected	1.85443	0.000258309	17.7526	16.2543	13.2268	60.6709	93.6628	68.4517	GACAGCCTCTCCCC	chr6	MIMAT0005929	33967782	33967770	+
hsa-miR-127-5p	-0.218783	Not Detected	0	Not Detected	0.0507669	Not Detected	-0.0560055	-0.405516	Not Detected	-0.5935	Not Detected	-0.213535	Not Detected	-0.404184	0.0643488	0.1	0.1	0.1	0.1	0.1	0.1	ATCAGAGCCCTCTGA	chr14	MIMAT0004604	101349346	101349359	-
hsa-miR-1276	-0.218783	Not Detected	0	Not Detected	0.0507669	Not Detected	-0.0560055	-0.405516	Not Detected	-0.5935	Not Detected	-0.213535	Not Detected	-0.404184	0.0643488	0.1	0.1	0.1	0.1	0.1	0.1	TGTCTCCACAGGGCT	chr15	MIMAT0005930	86313757	86313744	+
hsa-miR-1277	-0.218783	Not Detected	0	Not Detected	0.0507669	Not Detected	-0.0560055	-0.405516	Not Detected	-0.5935	Not Detected	-0.213535	Not Detected	-0.404184	0.0643488	0.1	0.1	0.1	0.1	0.1	0.1	AAAATACATATATATCTACGTA	chrX	MIMAT0005933	117520404	117520424	-
hsa-miR-1278	-0.218783	Not Detected	0	Not Detected	0.0507669	Not Detected	-0.0560055	-0.405516	Not Detected	-0.5935	Not Detected	-0.213535	Not Detected	-0.404184	0.0643488	0.1	0.1	0.1	0.1	0.1	0.1	ATAGATGATATGCACAGTACT	chr1	MIMAT0005936	193105684	193105703	-
hsa-miR-1279	-0.218783	Not Detected	0	Not Detected	0.0507669	Not Detected	-0.0560055	-0.405516	Not Detected	-0.5935	Not Detected	-0.213535	Not Detected	-0.404184	0.0643488	0.1	0.1	0.1	0.1	0.1	0.1	AGAAAGAAGCAATATGA	chr12	MIMAT0005937	69666967	69666952	+
hsa-miR-128	0.111361	Detected	-0.0419025	Detected	0	Detected	0.0231528	-0.604642	Detected	-0.81146	Detected	-0.590093	Detected	-0.668732	0.00123188	50.0403	38.6654	38.4286	34.6732	34.2235	30.6606	AAAGAGACCGGTTCACTGT	chr2	MIMAT0000424	136423018	136423036	-
hsa-miR-1280	0.100895	Detected	-0.0585909	Detected	0	Detected	0.0141015	0.903559	Detected	0.668316	Detected	0.737052	Detected	0.769643	0.000843621	23.2106	17.8573	17.9544	46.0812	44.5962	35.9425	GGGTGGCAGCGG	chr3	MIMAT0005946	128081018	128081028	-
hsa-miR-1281	-0.185747	Detected	0	Detected	0.105311	Detected	-0.026812	2.52014	Detected	2.05973	Detected	2.06733	Detected	2.21573	0.000210813	10.1808	9.95032	10.3337	75.6042	62.595	48.3554	GGGAGAGGAGGAGG	chr22	MIMAT0005939	41488553	41488565	-
hsa-miR-1282	-0.218783	Not Detected	0	Not Detected	0.0507669	Not Detected	-0.0560055	-0.405516	Not Detected	-0.5935	Not Detected	-0.213535	Not Detected	-0.404184	0.0643488	0.1	0.1	0.1	0.1	0.1	0.1	AAGCAGAAAAAGGCAAAC	chr15	MIMAT0005940	44085884	44085868	+
hsa-miR-1283	-0.218783	Not Detected	0	Not Detected	0.0507669	Not Detected	-0.0560055	-0.405516	Not Detected	-0.5935	Not Detected	-0.213535	Not Detected	-0.404184	0.0643488	0.1	0.1	0.1	0.1	0.1	0.1	AGAAAGCGCTTTCCTTT	chr19	MIMAT0005799	54191753	54191769	-
hsa-miR-1284	-0.218783	Not Detected	0	Not Detected	0.0507669	Not Detected	-0.0560055	-0.405516	Not Detected	-0.5935	Not Detected	-0.213535	Not Detected	-0.404184	0.0643488	0.1	0.1	0.1	0.1	0.1	0.1	GAAAAGCCAGGGTCTG	chr3	MIMAT0005941	71591171	71591157	+
hsa-miR-1285	-0.218783	Not Detected	0	Not Detected	0.0507669	Not Detected	-0.0560055	-0.405516	Not Detected	-0.5935	Not Detected	-0.213535	Not Detected	-0.404184	0.0643488	0.1	0.1	0.1	0.1	0.1	0.1	AGGTCTCACTTTGTTGC	chr2	MIMAT0005876	70480122	70480106	+
hsa-miR-1286	-0.218783	Not Detected	0	Not Detected	0.0507669	Not Detected	-0.0560055	-0.405516	Not Detected	-0.5935	Not Detected	-0.213535	Not Detected	-0.404184	0.0643488	0.1	0.1	0.1	0.1	0.1	0.1	AGGGCTCATCTTGGTC	chr22	MIMAT0005877	20236723	20236709	+
hsa-miR-1287	-0.218783	Not Detected	0	Not Detected	0.0507669	Not Detected	-0.0560055	-0.405516	Not Detected	-0.5935	Not Detected	-0.213535	Not Detected	-0.404184	0.0643488	0.1	0.1	0.1	0.1	0.1	0.1	GACTCGAACCACTGAT	chr10	MIMAT0005878	100155011	100154997	+
hsa-miR-1288	0	Detected	0.025039	Detected	-0.2517	Detected	-0.0755538	-0.567868	Detected	-0.504715	Detected	-0.508499	Detected	-0.527027	0.00761136	13.459	11.7677	9.37782	10.3343	12.2993	9.42672	TCTCCAGATCAGGGCA	chr17	MIMAT0005942	16185378	16185392	-
hsa-miR-1289	-0.218783	Not Detected	0	Not Detected	0.0507669	Not Detected	-0.0560055	-0.405516	Not Detected	-0.5935	Not Detected	-0.213535	Not Detected	-0.404184	0.0643488	0.1	0.1	0.1	0.1	0.1	0.1	AAAATGCAGATTCCTGGA	chr5	MIMAT0005879	132763379	132763362	+
hsa-miR-129*	-0.218783	Not Detected	0	Not Detected	0.0507669	Not Detected	-0.0560055	-0.405516	Not Detected	-0.5935	Not Detected	-0.213535	Not Detected	-0.404184	0.0643488	0.1	0.1	0.1	0.1	0.1	0.1	ATACTTTTTGGGGTAAGGG	chr7	MIMAT0004548	127847977	127847994	-
hsa-miR-1290	0.353666	Detected	0	Detected	-0.307216	Detected	0.0154833	1.23766	Detected	1.11177	Detected	1.16311	Detected	1.17085	0.00402034	5.3419	3.59229	2.8029	11.2206	11.7141	9.32789	TCCCTGATCCAAAAATCC	chr1	MIMAT0005880	19223635	19223619	+
hsa-miR-1291	-0.218783	Not Detected	0	Not Detected	0.0507669	Not Detected	-0.0560055	-0.405516	Not Detected	-0.5935	Not Detected	-0.213535	Not Detected	-0.404184	0.0643488	0.1	0.1	0.1	0.1	0.1	0.1	ACTGCTGGTCTTCAGTC	chr12	MIMAT0005881	49048263	49048248	+
hsa-miR-1292	-0.218783	Not Detected	0	Not Detected	0.0507669	Not Detected	-0.0560055	-0.405516	Not Detected	-0.5935	Not Detected	-0.213535	Not Detected	-0.404184	0.0643488	0.1	0.1	0.1	0.1	0.1	0.1	CAGCGTCTGCCGG	chr20	MIMAT0005943	2633438	2633449	-
hsa-miR-1293	-0.218783	Not Detected	0	Not Detected	0.0507669	Not Detected	-0.0560055	-0.405516	Not Detected	-0.5935	Not Detected	-0.213535	Not Detected	-0.404184	0.0643488	0.1	0.1	0.1	0.1	0.1	0.1	GCACAAATCTCCAGACC	chr12	MIMAT0005883	50627955	50627940	+
hsa-miR-129-3p	0	Detected	0.0766368	Detected	-0.116263	Detected	-0.0132087	-0.476043	Detected	-0.628104	Detected	-0.614	Detected	-0.572716	0.00165212	5.89045	5.33775	4.50824	4.82011	4.94164	3.83474	ATGCTTTTTGGGGTAAGGG	chr11	MIMAT0004605	43603004	43603021	-
hsa-miR-1294	-0.218783	Not Detected	0	Not Detected	0.0507669	Not Detected	-0.0560055	-0.405516	Not Detected	-0.5935	Not Detected	-0.213535	Not Detected	-0.404184	0.0643488	0.1	0.1	0.1	0.1	0.1	0.1	AGACAACAATGCCAACC	chr5	MIMAT0005884	153726719	153726734	-
hsa-miR-1295	-0.218783	Not Detected	0	Not Detected	0.0507669	Not Detected	-0.0560055	-0.405516	Not Detected	-0.5935	Not Detected	-0.213535	Not Detected	-0.404184	0.0643488	0.1	0.1	0.1	0.1	0.1	0.1	TCACCCAGATCTGCG	chr1	MIMAT0005885	171070937	171070924	+
hsa-miR-129-5p	-0.218783	Not Detected	0	Not Detected	0.0507669	Not Detected	-0.0560055	4.74784	Detected	5.61506	Detected	-0.213535	Not Detected	3.38312	0.13142	0.1	0.1	0.1	3.55888	7.3954	0.1	GCAAGCCCAGACCGC	chr7	MIMAT0000242	127635171	127635185	-
hsa-miR-1296	-0.218783	Not Detected	0	Not Detected	0.0507669	Not Detected	-0.0560055	-0.405516	Not Detected	-0.5935	Not Detected	-0.213535	Not Detected	-0.404184	0.0643488	0.1	0.1	0.1	0.1	0.1	0.1	GGAGATGGAGCCAGG	chr10	MIMAT0005794	65132753	65132740	+
hsa-miR-1297	-0.218783	Not Detected	0	Not Detected	0.0507669	Not Detected	-0.0560055	-0.405516	Not Detected	-0.5935	Not Detected	-0.213535	Not Detected	-0.404184	0.0643488	0.1	0.1	0.1	0.1	0.1	0.1	CACCTGAATTACTTGAA	chr13	MIMAT0005886	54886174	54886159	+
hsa-miR-1298	-0.218783	Not Detected	0	Not Detected	0.0507669	Not Detected	-0.0560055	-0.405516	Not Detected	-0.5935	Not Detected	-0.213535	Not Detected	-0.404184	0.0643488	0.1	0.1	0.1	0.1	0.1	0.1	TACATCTGGACAGCCG	chrX	MIMAT0005800	113949674	113949688	-
hsa-miR-1299	-0.218783	Not Detected	0	Not Detected	0.0507669	Not Detected	-0.0560055	-0.405516	Not Detected	-0.5935	Not Detected	-0.213535	Not Detected	-0.404184	0.0643488	0.1	0.1	0.1	0.1	0.1	0.1	TCCCTCACACAGAATTC	chr9	MIMAT0005887	69002321	69002306	+
hsa-miR-1301	-0.218783	Not Detected	0	Not Detected	0.0507669	Not Detected	-0.0560055	-0.405516	Not Detected	-0.5935	Not Detected	-0.213535	Not Detected	-0.404184	0.0643488	0.1	0.1	0.1	0.1	0.1	0.1	GAAGTCACTCCCAGG	chr2	MIMAT0005797	25551579	25551566	+
hsa-miR-1302	-0.218783	Not Detected	0	Not Detected	0.0507669	Not Detected	-0.0560055	-0.405516	Not Detected	-0.5935	Not Detected	-0.213535	Not Detected	-0.404184	0.0643488	0.1	0.1	0.1	0.1	0.1	0.1	TTTAGCATAAGTATGTCCCA	chr1	MIMAT0005890	30439	30458	-
hsa-miR-1303	-0.218783	Not Detected	0	Not Detected	0.0507669	Not Detected	-0.0560055	-0.405516	Not Detected	-0.5935	Not Detected	-0.213535	Not Detected	-0.404184	0.0643488	0.1	0.1	0.1	0.1	0.1	0.1	AGAGCAAGACCCCGT	chr5	MIMAT0005891	154065395	154065408	-
hsa-miR-1304	-0.218783	Not Detected	0	Not Detected	0.0507669	Not Detected	-0.0560055	-0.405516	Not Detected	-0.5935	Not Detected	-0.213535	Not Detected	-0.404184	0.0643488	0.1	0.1	0.1	0.1	0.1	0.1	CACATCTCACTGTAGCC	chr11	MIMAT0005892	93466880	93466865	+
hsa-miR-1305	0.432479	Detected	0	Detected	-0.0960255	Detected	0.112151	-0.566049	Detected	-0.129785	Detected	-0.413356	Detected	-0.36973	0.0802148	44.3871	28.2623	25.5281	25.2861	38.9762	24.6068	TCTCTCCCATTAGAGTTGA	chr4	MIMAT0005893	183090500	183090517	-
hsa-miR-1306	0.801131	Detected	0	Detected	-0.124521	Detected	0.225536	2.02451	Detected	2.05152	Detected	2.07404	Detected	2.05002	0.00327712	5.88258	2.90097	2.56907	15.6334	18.1456	14.1636	CACCACCAGAGCCA	chr22	MIMAT0005950	20073640	20073652	-
hsa-miR-1307	-0.218783	Not Detected	0	Not Detected	0.0507669	Not Detected	-0.0560055	-0.405516	Not Detected	-0.5935	Not Detected	-0.213535	Not Detected	-0.404184	0.0643488	0.1	0.1	0.1	0.1	0.1	0.1	CACGACCGACGCC	chr10	MIMAT0005951	105154110	105154099	+
hsa-miR-1308	0	Detected	0.0104456	Detected	-0.0728679	Detected	-0.0208074	0.0114269	Detected	0.256992	Detected	0.203069	Detected	0.157163	0.087335	44.8512	38.8203	35.375	51.4548	69.4924	51.4427	CCACTGAACCACCC	chrX	MIMAT0005947	22080280	22080268	+
hsa-miR-130a	-0.106652	Detected	0.0215111	Detected	0	Detected	-0.0283802	-0.573792	Detected	-0.65068	Detected	-0.672371	Detected	-0.632281	0.0002621	272.779	256.172	243.654	224.595	242.573	183.625	ATGCCCTTTTAACATTGCA	chr11	MIMAT0000425	57408729	57408746	-
hsa-miR-130a*	-0.218783	Not Detected	0	Not Detected	0.0507669	Not Detected	-0.0560055	-0.405516	Not Detected	-0.5935	Not Detected	-0.213535	Not Detected	-0.404184	0.0643488	0.1	0.1	0.1	0.1	0.1	0.1	GCAGACAGTAGCACAATG	chr11	MIMAT0004593	57408696	57408712	-
hsa-miR-130b	-0.0237303	Detected	0.186651	Detected	0	Detected	0.0543068	-0.576059	Detected	-0.666257	Detected	-0.639412	Detected	-0.627243	0.000683625	659.941	656.109	556.552	512.212	548.133	429.127	ATGCCCTTTCATCATTGC	chr22	MIMAT0000691	22007648	22007664	-
hsa-miR-130b*	-0.218783	Not Detected	0	Not Detected	0.0507669	Not Detected	-0.0560055	-0.405516	Not Detected	-0.5935	Not Detected	-0.213535	Not Detected	-0.404184	0.0643488	0.1	0.1	0.1	0.1	0.1	0.1	GTAGTGCAACAGGGAAAGA	chr22	MIMAT0004680	22007608	22007625	-
hsa-miR-132	0.452737	Detected	-0.125669	Detected	0	Detected	0.109023	0.274264	Detected	-0.544169	Detected	-0.526553	Detected	-0.265486	0.309507	10.3374	5.94888	6.26589	10.3968	6.71607	5.22441	CGACCATGGCTGTAGA	chr17	MIMAT0000426	1953281	1953267	+
hsa-miR-132*	-0.218783	Not Detected	0	Not Detected	0.0507669	Not Detected	-0.0560055	-0.405516	Not Detected	-0.5935	Not Detected	-0.213535	Not Detected	-0.404184	0.0643488	0.1	0.1	0.1	0.1	0.1	0.1	AGTAACAATCGAAAGCCACG	chr17	MIMAT0004594	1953245	1953227	+
hsa-miR-1321	-0.218783	Not Detected	0	Not Detected	0.0507669	Not Detected	-0.0560055	-0.405516	Not Detected	-0.5935	Not Detected	-0.213535	Not Detected	-0.404184	0.0643488	0.1	0.1	0.1	0.1	0.1	0.1	ATCACATTCACCTCCCT	chrX	MIMAT0005952	85090839	85090854	-
hsa-miR-1322	-0.218783	Not Detected	0	Not Detected	0.0507669	Not Detected	-0.0560055	-0.405516	Not Detected	-0.5935	Not Detected	-0.213535	Not Detected	-0.404184	0.0643488	0.1	0.1	0.1	0.1	0.1	0.1	CAGCATCAGCAGCATC	chr8	MIMAT0005953	10682951	10682937	+
hsa-miR-1323	-0.218783	Not Detected	0	Not Detected	0.0507669	Not Detected	-0.0560055	-0.405516	Not Detected	-0.5935	Not Detected	-0.213535	Not Detected	-0.404184	0.0643488	0.1	0.1	0.1	0.1	0.1	0.1	AGAAAATGCCCCTCAGT	chr19	MIMAT0005795	54175238	54175253	-
hsa-miR-1324	-0.218783	Not Detected	0	Not Detected	0.0507669	Not Detected	-0.0560055	-0.405516	Not Detected	-0.5935	Not Detected	-0.213535	Not Detected	-0.404184	0.0643488	0.1	0.1	0.1	0.1	0.1	0.1	GAAAGTGCATAGAATTCTGT	chr3	MIMAT0005956	75679979	75679997	-
hsa-miR-133a	-0.218783	Not Detected	0	Not Detected	0.0507669	Not Detected	-0.0560055	-0.405516	Not Detected	-0.5935	Not Detected	-0.213535	Not Detected	-0.404184	0.0643488	0.1	0.1	0.1	0.1	0.1	0.1	CAGCTGGTTGAAGGGGA	chr18	MIMAT0000427	19405732	19405716	+
hsa-miR-133b	-0.218783	Not Detected	0	Not Detected	0.0507669	Not Detected	-0.0560055	4.33501	Detected	-0.5935	Not Detected	-0.213535	Not Detected	1.17599	0.480519	0.1	0.1	0.1	2.67326	0.1	0.1	TAGCTGGTTGAAGGGGACC	chr6	MIMAT0000770	52013789	52013807	-
hsa-miR-134	-0.218783	Not Detected	0	Not Detected	4.60488	Detected	1.46203	7.80842	Detected	8.07389	Detected	8.162	Detected	8.01477	0.0141785	0.1	0.1	2.34922	29.692	40.6577	33.2114	CCCCTCTGGTCAA	chr14	MIMAT0000447	101521041	101521052	-
hsa-miR-135a	-0.218783	Not Detected	0	Not Detected	0.0507669	Not Detected	-0.0560055	-0.405516	Not Detected	-0.5935	Not Detected	-0.213535	Not Detected	-0.404184	0.0643488	0.1	0.1	0.1	0.1	0.1	0.1	TCACATAGGAATAAAAAGCCATA	chr3	MIMAT0000428	52328273	52328251	+
hsa-miR-135a*	-0.218783	Not Detected	0	Not Detected	0.0507669	Not Detected	-0.0560055	5.26576	Detected	4.02073	Detected	5.41676	Detected	4.90109	0.000385992	0.1	0.1	0.1	5.09593	2.44919	4.95323	CGCCACGGCTCCA	chr3	MIMAT0004595	52328311	52328300	+
hsa-miR-135b	-0.0256114	Detected	0	Detected	0.0183139	Detected	-0.00243251	-0.613292	Detected	-1.92587	Detected	-0.854481	Detected	-1.13121	0.0489658	14.3494	12.5511	12.2719	10.8676	4.98425	8.04893	TCACATAGGAATGAAAAGCCATA	chr1	MIMAT0000758	205417467	205417446	+
hsa-miR-135b*	-0.218783	Not Detected	0	Not Detected	0.0507669	Not Detected	-0.0560055	-0.405516	Not Detected	-0.5935	Not Detected	-0.213535	Not Detected	-0.404184	0.0643488	0.1	0.1	0.1	0.1	0.1	0.1	CCCATGGCTTTTAGC	chr1	MIMAT0004698	205417505	205417492	+
hsa-miR-136	-0.218783	Not Detected	0	Not Detected	0.0507669	Not Detected	-0.0560055	-0.405516	Not Detected	-0.5935	Not Detected	-0.213535	Not Detected	-0.404184	0.0643488	0.1	0.1	0.1	0.1	0.1	0.1	TCCATCATCAAAACAAATGGAGT	chr14	MIMAT0000448	101351054	101351075	-
hsa-miR-136*	-0.218783	Not Detected	0	Not Detected	0.0507669	Not Detected	-0.0560055	-0.405516	Not Detected	-0.5935	Not Detected	-0.213535	Not Detected	-0.404184	0.0643488	0.1	0.1	0.1	0.1	0.1	0.1	AGACTCATTTGAGACGATGAT	chr14	MIMAT0004606	101351089	101351108	-
hsa-miR-137	-0.218783	Not Detected	0	Not Detected	0.0507669	Not Detected	-0.0560055	-0.405516	Not Detected	-0.5935	Not Detected	-0.213535	Not Detected	-0.404184	0.0643488	0.1	0.1	0.1	0.1	0.1	0.1	CTACGCGTATTCTTAAGCAA	chr1	MIMAT0000429	98284294	98284275	+
hsa-miR-138	-0.218783	Not Detected	0	Not Detected	0.0507669	Not Detected	-0.0560055	-0.405516	Not Detected	-0.5935	Not Detected	-0.213535	Not Detected	-0.404184	0.0643488	0.1	0.1	0.1	0.1	0.1	0.1	CGGCCTGATTCACA	chr3	MIMAT0000430	44155735	44155748	-
hsa-miR-138-1*	-0.218783	Not Detected	0	Not Detected	0.0507669	Not Detected	-0.0560055	-0.405516	Not Detected	-0.5935	Not Detected	-0.213535	Not Detected	-0.404184	0.0643488	0.1	0.1	0.1	0.1	0.1	0.1	GGCCCTGGTGTTG	chr3	MIMAT0004607	44155776	44155787	-
hsa-miR-138-2*	-0.218783	Not Detected	0	Not Detected	0.0507669	Not Detected	-0.0560055	-0.405516	Not Detected	-0.5935	Not Detected	-0.213535	Not Detected	-0.404184	0.0643488	0.1	0.1	0.1	0.1	0.1	0.1	AACCCTGGTGTCGTGA	chr16	MIMAT0004596	56892493	56892507	-
hsa-miR-139-3p	-0.218783	Not Detected	0	Not Detected	0.0507669	Not Detected	-0.0560055	-0.405516	Not Detected	-0.5935	Not Detected	-0.213535	Not Detected	-0.404184	0.0643488	0.1	0.1	0.1	0.1	0.1	0.1	ACTCCAACAGGGCCG	chr11	MIMAT0004552	72326171	72326158	+
hsa-miR-139-5p	-0.218783	Not Detected	0	Not Detected	0.0507669	Not Detected	-0.0560055	-0.405516	Not Detected	-0.5935	Not Detected	-0.213535	Not Detected	-0.404184	0.0643488	0.1	0.1	0.1	0.1	0.1	0.1	CTGGAGACACGTGCAC	chr11	MIMAT0000250	72326134	72326120	+
hsa-miR-140-3p	-0.0607314	Detected	0.00144672	Detected	0	Detected	-0.0197616	-0.777521	Detected	-0.770849	Detected	-0.804708	Detected	-0.784359	4.84716e-06	21.4623	19.2545	18.5701	14.8632	17.0102	12.7684	CCGTGGTTCTACCCT	chr16	MIMAT0004597	69967052	69967065	-
hsa-miR-140-5p	0.00884318	Detected	0	Detected	-0.00157547	Detected	0.00242257	-0.1009	Detected	-0.690258	Detected	-1.19141	Detected	-0.660857	0.103122	12.0639	10.3031	9.93595	12.7252	9.63471	5.23113	CTACCATAGGGTAAAACCACT	chr16	MIMAT0000431	68524508	68524528	-
hsa-miR-141	0.0662365	Detected	0	Detected	-0.254857	Detected	-0.0628736	-0.24184	Detected	-5.48958	Not Detected	-5.10962	Not Detected	-3.61368	0.103865	3.628	2.97761	2.40916	3.33533	0.1	0.1	CCATCTTTACCAGACAG	chr12	MIMAT0000432	7073324	7073339	-
hsa-miR-141*	-0.218783	Not Detected	0	Not Detected	0.0507669	Not Detected	-0.0560055	-0.405516	Not Detected	-0.5935	Not Detected	-0.213535	Not Detected	-0.404184	0.0643488	0.1	0.1	0.1	0.1	0.1	0.1	TCCAACACTGTACTGGAA	chr12	MIMAT0004598	7073281	7073297	-
hsa-miR-142-3p	0.183322	Detected	-0.230538	Detected	0	Detected	-0.0157386	0.511054	Detected	-1.44315	Detected	-1.05495	Detected	-0.662347	0.348333	16.4628	10.6184	12.0275	23.5165	6.91333	6.95293	TCCATAAAGTAGGAAACACTACA	chr17	MIMAT0000434	56408666	56408645	+
hsa-miR-142-5p	0	Detected	-0.682224	Detected	0.36462	Detected	-0.105868	-6.1734	Not Detected	-6.36138	Not Detected	-5.98142	Not Detected	-6.17207	4.89866e-05	6.34112	3.39575	6.77306	0.1	0.1	0.1	AGTAGTGCTTTCTACTTTA	chr17	MIMAT0000433	56408628	56408611	+
hsa-miR-143	-0.218783	Not Detected	0	Not Detected	0.0507669	Not Detected	-0.0560055	-0.405516	Not Detected	-0.5935	Not Detected	-0.213535	Not Detected	-0.404184	0.0643488	0.1	0.1	0.1	0.1	0.1	0.1	GAGCTACAGTGCTTC	chr5	MIMAT0000435	148808548	148808561	-
hsa-miR-143*	-0.218783	Not Detected	0	Not Detected	0.0507669	Not Detected	-0.0560055	-0.405516	Not Detected	-0.5935	Not Detected	-0.213535	Not Detected	-0.404184	0.0643488	0.1	0.1	0.1	0.1	0.1	0.1	ACCAGAGATGCAGCACT	chr5	MIMAT0004599	148808513	148808528	-
hsa-miR-144	-0.218783	Not Detected	0	Not Detected	0.0507669	Not Detected	-0.0560055	-0.405516	Not Detected	-0.5935	Not Detected	-0.213535	Not Detected	-0.404184	0.0643488	0.1	0.1	0.1	0.1	0.1	0.1	AGTACATCATCTATACTGTA	chr17	MIMAT0000436	27188621	27188603	+
hsa-miR-144*	-0.218783	Not Detected	0	Not Detected	0.0507669	Not Detected	-0.0560055	-0.405516	Not Detected	-0.5935	Not Detected	-0.213535	Not Detected	-0.404184	0.0643488	0.1	0.1	0.1	0.1	0.1	0.1	CTTACAGTATATGATGATATCC	chr17	MIMAT0004600	27188586	27188566	+
hsa-miR-145	-0.218783	Not Detected	0	Not Detected	0.0507669	Not Detected	-0.0560055	-0.405516	Not Detected	-0.5935	Not Detected	-0.213535	Not Detected	-0.404184	0.0643488	0.1	0.1	0.1	0.1	0.1	0.1	AGGGATTCCTGGGAAAAC	chr5	MIMAT0000437	148810230	148810246	-
hsa-miR-145*	-0.218783	Not Detected	0	Not Detected	0.0507669	Not Detected	-0.0560055	-0.405516	Not Detected	-0.5935	Not Detected	-0.213535	Not Detected	-0.404184	0.0643488	0.1	0.1	0.1	0.1	0.1	0.1	AGAACAGTATTTCCAGGAATC	chr5	MIMAT0004601	148810264	148810283	-
hsa-miR-1468	-0.218783	Not Detected	0	Not Detected	0.0507669	Not Detected	-0.0560055	-0.405516	Not Detected	-0.5935	Not Detected	-0.213535	Not Detected	-0.404184	0.0643488	0.1	0.1	0.1	0.1	0.1	0.1	CAGCGAAACAGGCA	chrX	MIMAT0006789	63005914	63005902	+
hsa-miR-1469	-0.218783	Not Detected	0	Not Detected	0.0507669	Not Detected	-0.0560055	-0.405516	Not Detected	-0.5935	Not Detected	-0.213535	Not Detected	-0.404184	0.0643488	0.1	0.1	0.1	0.1	0.1	0.1	GGAGCCCGCGC	chr15	MIMAT0007347	96876502	96876511	-
hsa-miR-146a	-0.218783	Not Detected	0	Not Detected	0.0507669	Not Detected	-0.0560055	-0.405516	Not Detected	-0.5935	Not Detected	-0.213535	Not Detected	-0.404184	0.0643488	0.1	0.1	0.1	0.1	0.1	0.1	AACCCATGGAATTCAGTTC	chr5	MIMAT0000449	159912383	159912400	-
hsa-miR-146a*	-0.218783	Not Detected	0	Not Detected	0.0507669	Not Detected	-0.0560055	-0.405516	Not Detected	-0.5935	Not Detected	-0.213535	Not Detected	-0.404184	0.0643488	0.1	0.1	0.1	0.1	0.1	0.1	CTGAAGAACTGAATTTCAGAGG	chr5	MIMAT0004608	159912416	159912436	-
hsa-miR-146b-3p	-0.218783	Not Detected	0	Not Detected	0.0507669	Not Detected	-0.0560055	-0.405516	Not Detected	-0.5935	Not Detected	-0.213535	Not Detected	-0.404184	0.0643488	0.1	0.1	0.1	0.1	0.1	0.1	CCAGAACTGAGTCCAC	chr10	MIMAT0004766	104196320	104196334	-
hsa-miR-146b-5p	-0.218783	Not Detected	0	Not Detected	0.0507669	Not Detected	-0.0560055	-0.405516	Not Detected	-0.5935	Not Detected	-0.213535	Not Detected	-0.404184	0.0643488	0.1	0.1	0.1	0.1	0.1	0.1	AGCCTATGGAATTCAGTTC	chr10	MIMAT0002809	104186270	104186288	-
hsa-miR-147	-0.218783	Not Detected	0	Not Detected	0.0507669	Not Detected	-0.0560055	-0.405516	Not Detected	-0.5935	Not Detected	-0.213535	Not Detected	-0.404184	0.0643488	0.1	0.1	0.1	0.1	0.1	0.1	GCAGAAGCATTTCCACAC	chr9	MIMAT0000251	123007322	123007306	+
hsa-miR-1470	-0.218783	Not Detected	0	Not Detected	0.0507669	Not Detected	-0.0560055	-0.405516	Not Detected	-0.5935	Not Detected	-0.213535	Not Detected	-0.404184	0.0643488	0.1	0.1	0.1	0.1	0.1	0.1	CGGGGTGCACGG	chr19	MIMAT0007348	15560369	15560379	-
hsa-miR-1471	-0.218783	Not Detected	0	Not Detected	0.0507669	Not Detected	-0.0560055	-0.405516	Not Detected	-0.5935	Not Detected	-0.213535	Not Detected	-0.404184	0.0643488	0.1	0.1	0.1	0.1	0.1	0.1	ACACCTGGCTCCACA	chr2	MIMAT0007349	232756973	232756960	+
hsa-miR-147b	-0.218783	Not Detected	0	Not Detected	0.0507669	Not Detected	-0.0560055	-0.405516	Not Detected	-0.5935	Not Detected	-0.213535	Not Detected	-0.404184	0.0643488	0.1	0.1	0.1	0.1	0.1	0.1	TAGCAGAAGCATTTCCGC	chr15	MIMAT0004928	45725301	45725317	-
hsa-miR-148a	-0.286103	Detected	0	Detected	0.0645165	Detected	-0.0738622	-0.422289	Detected	-1.02272	Detected	-0.921803	Detected	-0.788939	0.0290596	39.9278	41.8351	42.2357	41.3515	31.0693	25.6053	ACAAAGTTCTGTAGTGCACT	chr7	MIMAT0000243	25989603	25989585	+
hsa-miR-148a*	-0.218783	Not Detected	0	Not Detected	0.0507669	Not Detected	-0.0560055	-0.405516	Not Detected	-0.5935	Not Detected	-0.213535	Not Detected	-0.404184	0.0643488	0.1	0.1	0.1	0.1	0.1	0.1	AGTCGGAGTGTCTCAG	chr7	MIMAT0004549	25989565	25989551	+
hsa-miR-148b	-0.0747838	Detected	0	Detected	0.242134	Detected	0.0557835	-0.147444	Detected	-1.03832	Detected	-0.475408	Detected	-0.553725	0.0927469	8.26714	7.48182	8.54308	8.94735	5.4967	6.23987	ACAAAGTTCTGTGATGCAC	chr12	MIMAT0000759	54731066	54731083	-
hsa-miR-148b*	-0.218783	Not Detected	0	Not Detected	0.0507669	Not Detected	-0.0560055	-0.405516	Not Detected	-0.5935	Not Detected	-0.213535	Not Detected	-0.404184	0.0643488	0.1	0.1	0.1	0.1	0.1	0.1	GCCTGAGTGTATAACAGAA	chr12	MIMAT0004699	54731028	54731045	-
hsa-miR-149	0.00734901	Detected	0	Detected	-0.00388694	Detected	0.00115403	-0.241395	Detected	-0.609569	Detected	-0.464558	Detected	-0.438508	0.0148038	4.43085	3.78804	3.64722	4.24443	3.74608	3.18309	GGGAGTGAAGACACGGAG	chr2	MIMAT0000450	241395438	241395454	-
hsa-miR-149*	-0.218783	Not Detected	0	Not Detected	0.0507669	Not Detected	-0.0560055	-0.405516	Not Detected	-0.5935	Not Detected	-0.213535	Not Detected	-0.404184	0.0643488	0.1	0.1	0.1	0.1	0.1	0.1	GCACAGCCCCCGT	chr2	MIMAT0004609	241395482	241395493	-
hsa-miR-150	-0.218783	Not Detected	0	Not Detected	0.0507669	Not Detected	-0.0560055	-0.405516	Not Detected	-0.5935	Not Detected	-0.213535	Not Detected	-0.404184	0.0643488	0.1	0.1	0.1	0.1	0.1	0.1	CACTGGTACAAGGGTTGG	chr19	MIMAT0000451	50004078	50004062	+
hsa-miR-150*	-0.218783	Not Detected	0	Not Detected	0.0507669	Not Detected	-0.0560055	5.93747	Detected	6.33362	Detected	6.23387	Detected	6.16832	1.75497e-06	0.1	0.1	0.1	8.11763	12.1694	8.72692	CTGTCCCCCAGGC	chr19	MIMAT0004610	50004113	50004102	+
hsa-miR-151-3p	0.0163269	Detected	0	Detected	-0.0702891	Detected	-0.0179874	-0.349587	Detected	-0.854764	Detected	-0.659393	Detected	-0.621248	0.0156505	35.1381	29.8541	27.4512	31.0341	24.9089	21.9173	CCTCAAGGAGCTTCAGT	chr8	MIMAT0000757	141742729	141742713	+
hsa-miR-151-5p	-0.232314	Detected	0.0159206	Detected	0	Detected	-0.072131	-0.430343	Detected	-0.774678	Detected	-0.634175	Detected	-0.613065	0.013473	120.677	123.165	117.602	119.735	107.437	91.0061	ACTAGACTGTGAGCTCC	chr8	MIMAT0004697	141742693	141742678	+
hsa-miR-152	-0.218783	Not Detected	0	Not Detected	0.0507669	Not Detected	-0.0560055	-0.405516	Not Detected	-0.5935	Not Detected	-0.213535	Not Detected	-0.404184	0.0643488	0.1	0.1	0.1	0.1	0.1	0.1	CCAAGTTCTGTCATGC	chr17	MIMAT0000438	46114600	46114586	+
hsa-miR-153	0.00307751	Detected	0	Detected	-0.0271635	Detected	-0.00802867	-0.299798	Detected	-5.53639	Not Detected	-5.15642	Not Detected	-3.6642	0.0959385	3.58711	3.0758	2.91406	3.30965	0.1	0.1	GATCACTTTTGTGACTATGC	chr2	MIMAT0000439	220158907	220158888	+
hsa-miR-1537	-0.218783	Not Detected	0	Not Detected	0.0507669	Not Detected	-0.0560055	-0.405516	Not Detected	-0.5935	Not Detected	-0.213535	Not Detected	-0.404184	0.0643488	0.1	0.1	0.1	0.1	0.1	0.1	ACAACTGTAACTAGACGG	chr1	MIMAT0007399	236016360	236016344	+
hsa-miR-1538	-0.218783	Not Detected	0	Not Detected	0.0507669	Not Detected	-0.0560055	-0.405516	Not Detected	-0.5935	Not Detected	-0.213535	Not Detected	-0.404184	0.0643488	0.1	0.1	0.1	0.1	0.1	0.1	AGGAACAGCAGCAGC	chr16	MIMAT0007400	69599771	69599758	+
hsa-miR-1539	-0.218783	Not Detected	0	Not Detected	0.0507669	Not Detected	-0.0560055	-0.405516	Not Detected	-0.5935	Not Detected	-0.213535	Not Detected	-0.404184	0.0643488	0.1	0.1	0.1	0.1	0.1	0.1	GGGCATCTGGGACG	chr18	MIMAT0007401	47013780	47013792	-
hsa-miR-154	-0.218783	Not Detected	0	Not Detected	0.0507669	Not Detected	-0.0560055	-0.405516	Not Detected	-0.5935	Not Detected	-0.213535	Not Detected	-0.404184	0.0643488	0.1	0.1	0.1	0.1	0.1	0.1	CGAAGGCAACACGGATAAC	chr14	MIMAT0000452	101526110	101526127	-
hsa-miR-154*	-0.218783	Not Detected	0	Not Detected	0.0507669	Not Detected	-0.0560055	-0.405516	Not Detected	-0.5935	Not Detected	-0.213535	Not Detected	-0.404184	0.0643488	0.1	0.1	0.1	0.1	0.1	0.1	AATAGGTCAACCGTGTATGA	chr14	MIMAT0000453	101526145	101526163	-
hsa-miR-155	-0.218783	Not Detected	0	Not Detected	0.0507669	Not Detected	-0.0560055	-0.405516	Not Detected	-0.5935	Not Detected	-0.213535	Not Detected	-0.404184	0.0643488	0.1	0.1	0.1	0.1	0.1	0.1	ACCCCTATCACGATTAG	chr21	MIMAT0000646	26946302	26946317	-
hsa-miR-155*	-0.218783	Not Detected	0	Not Detected	0.0507669	Not Detected	-0.0560055	-0.405516	Not Detected	-0.5935	Not Detected	-0.213535	Not Detected	-0.404184	0.0643488	0.1	0.1	0.1	0.1	0.1	0.1	TGTTAATGCTAATATGTAGGAG	chr21	MIMAT0004658	26946335	26946355	-
hsa-miR-15a	0.230033	Detected	0	Detected	-0.00383425	Detected	0.0753996	-0.492044	Detected	-0.251292	Detected	-0.480637	Detected	-0.407991	0.0117893	319.271	233.912	225.224	220.295	296.529	194.378	CACAAACCATTATGTGCTGCT	chr13	MIMAT0000068	50623289	50623270	+
hsa-miR-15a*	-0.218783	Not Detected	0	Not Detected	0.0507669	Not Detected	-0.0560055	3.43869	Detected	-0.5935	Not Detected	-0.213535	Not Detected	0.877218	0.508864	0.1	0.1	0.1	1.43622	0.1	0.1	TGAGGCAGCACAATATGGC	chr13	MIMAT0004488	50623326	50623309	+
hsa-miR-15b	-0.291095	Detected	0.000632763	Detected	0	Detected	-0.0968207	-0.462091	Detected	-1.04312	Detected	-0.829358	Detected	-0.77819	0.0252342	966.637	1016.77	981.181	977.238	744.186	663.209	TGTAAACCATGATGTGCTGC	chr3	MIMAT0000417	160122398	160122416	-
hsa-miR-15b*	-0.218783	Not Detected	0	Not Detected	0.0507669	Not Detected	-0.0560055	-0.405516	Not Detected	-0.5935	Not Detected	-0.213535	Not Detected	-0.404184	0.0643488	0.1	0.1	0.1	0.1	0.1	0.1	TAGAGCAGCAAATAATGATTCG	chr3	MIMAT0004586	160122434	160122454	-
hsa-miR-16	-0.0919313	Detected	0.0750423	Detected	0	Detected	-0.0056297	-0.525366	Detected	-0.66593	Detected	-0.669917	Detected	-0.620404	0.000817831	2269.3	2189.26	2006.43	1912.62	1976.53	1514.68	CGCCAATATTTACGTGCTG	chr3	MIMAT0000069	160122545	160122563	-
hsa-miR-16-1*	-0.218783	Not Detected	0	Not Detected	0.0507669	Not Detected	-0.0560055	-0.405516	Not Detected	-0.5935	Not Detected	-0.213535	Not Detected	-0.404184	0.0643488	0.1	0.1	0.1	0.1	0.1	0.1	TCAGCAGCACAGTTA	chr13	MIMAT0004489	50623185	50623172	+
hsa-miR-16-2*	-0.218783	Not Detected	0	Not Detected	0.0507669	Not Detected	-0.0560055	3.52604	Detected	-0.5935	Not Detected	-0.213535	Not Detected	0.906336	0.505467	0.1	0.1	0.1	1.52587	0.1	0.1	TAAAGCAGCACAGTAATATTGG	chr3	MIMAT0004518	160122586	160122606	-
hsa-miR-17	-0.054234	Detected	0	Detected	0.00783873	Detected	-0.0154651	-0.820446	Detected	-1.06619	Detected	-0.964586	Detected	-0.950406	0.000224943	1277.71	1139.98	1106.56	855.05	821.495	677.344	CTACCTGCACTGTAAGC	chr13	MIMAT0000070	92002878	92002894	-
hsa-miR-17*	0.341251	Detected	-0.0364275	Detected	0	Detected	0.101608	-0.718798	Detected	-0.724405	Detected	-0.692992	Detected	-0.712065	0.00252125	56.8073	37.5709	37.1993	31.0106	35.1893	27.6367	CTACAAGTGCCTTCAC	chr13	MIMAT0000071	92002916	92002930	-
hsa-miR-181a	-0.0874457	Detected	0.0504775	Detected	0	Detected	-0.0123227	-0.242431	Detected	-0.571176	Detected	-0.462009	Detected	-0.425205	0.0169252	43.0307	40.6853	37.928	43.9881	39.899	33.0707	ACTCACCGACAGCGT	chr1	MIMAT0000256	198828218	198828204	+
hsa-miR-181a*	-0.218783	Not Detected	0	Not Detected	0.0507669	Not Detected	-0.0560055	-0.405516	Not Detected	-0.5935	Not Detected	-0.213535	Not Detected	-0.404184	0.0643488	0.1	0.1	0.1	0.1	0.1	0.1	GGTACAATCAACGGTCGA	chr1	MIMAT0000270	198828257	198828241	+
hsa-miR-181a-2*	-0.218783	Not Detected	0	Not Detected	0.0507669	Not Detected	-0.0560055	-0.405516	Not Detected	-0.5935	Not Detected	-0.213535	Not Detected	-0.404184	0.0643488	0.1	0.1	0.1	0.1	0.1	0.1	GGTACAGTCAACGGTCA	chr9	MIMAT0004558	127454803	127454818	-
hsa-miR-181b	0.0979042	Detected	0	Detected	-0.112226	Detected	-0.00477409	-0.975727	Detected	-0.618351	Detected	-0.794668	Detected	-0.796249	0.00271237	36.923	29.6459	26.4788	19.967	29.1396	19.8165	ACCCACCGACAGCA	chr1	MIMAT0000257	198828059	198828046	+
hsa-miR-181c	-0.0868788	Detected	0.0917282	Detected	0	Detected	0.00161648	-5.02827	Not Detected	-5.21625	Not Detected	-4.83629	Not Detected	-5.02694	2.01733e-06	2.69957	2.62543	2.37851	0.1	0.1	0.1	ACTCACCGACAGGTTGAAT	chr19	MIMAT0000258	13985543	13985560	-
hsa-miR-181c*	0.104723	Detected	0	Detected	-0.494559	Detected	-0.129945	-0.695851	Detected	-0.154773	Detected	-0.494201	Detected	-0.448275	0.260447	11.8988	9.50866	6.51568	7.77534	12.8881	7.82763	GTCCACTCAACGGTCG	chr19	MIMAT0004559	13985584	13985598	-
hsa-miR-181d	0.0965929	Detected	0	Detected	-0.180035	Detected	-0.0278141	-0.586175	Detected	-0.621374	Detected	-0.489623	Detected	-0.565724	0.00395719	4.60189	3.69827	3.15152	3.26298	3.6275	3.05413	ACCCACCGACAACAATG	chr19	MIMAT0002821	13985731	13985746	-
hsa-miR-182	-0.0602355	Detected	0	Detected	0.0142767	Detected	-0.0153196	-0.273579	Detected	-1.66143	Detected	-1.58874	Detected	-1.17458	0.0621628	11.3654	10.1825	9.92821	11.1576	4.85711	3.92535	AGTGTGAGTTCTACCAT	chr7	MIMAT0000259	129410268	129410253	+
hsa-miR-182*	-0.218783	Not Detected	0	Not Detected	0.0507669	Not Detected	-0.0560055	-0.405516	Not Detected	-0.5935	Not Detected	-0.213535	Not Detected	-0.404184	0.0643488	0.1	0.1	0.1	0.1	0.1	0.1	TAGTTGGCAAGTCTAGAACC	chr7	MIMAT0000260	129410309	129410291	+
hsa-miR-1825	0.189038	Detected	-0.0224462	Detected	0	Detected	0.0555305	2.15898	Detected	1.74834	Detected	1.56207	Detected	1.82313	0.000722688	7.85507	5.82944	5.71612	35.0246	30.0156	20.2719	GGAGAGGAGGGCAC	chr20	MIMAT0006765	30825638	30825650	-
hsa-miR-1826	0	Detected	0.0819795	Detected	-0.0297158	Detected	0.0174212	0.737133	Detected	-0.00215578	Detected	0.146754	Detected	0.29391	0.292339	5.96677	5.42697	4.84899	11.3201	7.72487	6.58168	ATTGCGTTCGAAGTGTC	chr16	MIMAT0006766	33965519	33965534	-
hsa-miR-1827	-0.218783	Not Detected	0	Not Detected	0.0507669	Not Detected	-0.0560055	-0.405516	Not Detected	-0.5935	Not Detected	-0.213535	Not Detected	-0.404184	0.0643488	0.1	0.1	0.1	0.1	0.1	0.1	ATTCAATCTACTGCCTCA	chr12	MIMAT0006767	100583711	100583727	-
hsa-miR-183	-0.147852	Detected	0	Detected	0.087563	Detected	-0.0200965	-0.385126	Detected	-0.488321	Detected	-0.462044	Detected	-0.445164	0.00486177	146.199	139.185	142.78	141.166	149.711	117.161	AGTGAATTCTACCAGTGCCA	chr7	MIMAT0000261	129414792	129414774	+
hsa-miR-183*	-0.224864	Detected	0.0765362	Detected	0	Detected	-0.0494424	-1.1852	Detected	-1.22753	Detected	-0.911354	Detected	-1.10803	0.00139538	8.40071	8.89582	8.14449	4.91404	5.43606	5.20094	TTATGGCCCTTCGGT	chr7	MIMAT0004560	129414831	129414818	+
hsa-miR-184	-0.218783	Not Detected	0	Not Detected	0.0507669	Not Detected	-0.0560055	-0.405516	Not Detected	-0.5935	Not Detected	-0.213535	Not Detected	-0.404184	0.0643488	0.1	0.1	0.1	0.1	0.1	0.1	ACCCTTATCAGTTCTCCGTCCA	chr15	MIMAT0000454	79502183	79502203	-
hsa-miR-185	-0.176101	Detected	0.0165272	Detected	0	Detected	-0.0531913	-0.724044	Detected	-1.193	Detected	-0.871588	Detected	-0.929544	0.00444251	24.5329	24.0922	22.9942	19.0992	15.7193	15.0941	TCAGGAACTGCCTTTCT	chr22	MIMAT0000455	20020682	20020697	-
hsa-miR-185*	-0.218783	Not Detected	0	Not Detected	0.0507669	Not Detected	-0.0560055	-0.405516	Not Detected	-0.5935	Not Detected	-0.213535	Not Detected	-0.404184	0.0643488	0.1	0.1	0.1	0.1	0.1	0.1	GACCAGAGGAAAGCCAG	chr22	MIMAT0004611	20020717	20020732	-
hsa-miR-186	-0.218783	Not Detected	0	Not Detected	0.0507669	Not Detected	-0.0560055	-0.405516	Not Detected	-0.5935	Not Detected	-0.213535	Not Detected	-0.404184	0.0643488	0.1	0.1	0.1	0.1	0.1	0.1	AGCCCAAAAGGAGAATTCTTT	chr1	MIMAT0000456	71533349	71533330	+
hsa-miR-186*	-0.218783	Not Detected	0	Not Detected	0.0507669	Not Detected	-0.0560055	-0.405516	Not Detected	-0.5935	Not Detected	-0.213535	Not Detected	-0.404184	0.0643488	0.1	0.1	0.1	0.1	0.1	0.1	CCCAAAAAATTCACCTTTGGGC	chr1	MIMAT0004612	71533388	71533368	+
hsa-miR-187	-0.218783	Not Detected	0	Not Detected	0.0507669	Not Detected	-0.0560055	-0.405516	Not Detected	-0.5935	Not Detected	-0.213535	Not Detected	-0.404184	0.0643488	0.1	0.1	0.1	0.1	0.1	0.1	CCGGCTGCAACACA	chr18	MIMAT0000262	33484872	33484860	+
hsa-miR-187*	-0.218783	Not Detected	0	Not Detected	0.0507669	Not Detected	-0.0560055	-0.405516	Not Detected	-0.5935	Not Detected	-0.213535	Not Detected	-0.404184	0.0643488	0.1	0.1	0.1	0.1	0.1	0.1	GCCCGGGTCCTGT	chr18	MIMAT0004561	33484836	33484825	+
hsa-miR-188-3p	-0.218783	Not Detected	0	Not Detected	0.0507669	Not Detected	-0.0560055	-0.405516	Not Detected	-0.5935	Not Detected	-0.213535	Not Detected	-0.404184	0.0643488	0.1	0.1	0.1	0.1	0.1	0.1	TGCAAACCCTGCATGTG	chrX	MIMAT0004613	49768167	49768182	-
hsa-miR-188-5p	-0.0157692	Detected	0.116623	Detected	0	Detected	0.0336178	2.59375	Detected	2.7767	Detected	2.91568	Detected	2.76204	1.16763e-05	14.2349	13.4075	11.9387	98.8801	127.871	108.2	CCCTCCACCATGC	chrX	MIMAT0000457	49768132	49768143	-
hsa-miR-18a	-0.10954	Detected	0	Detected	0.0852962	Detected	-0.00808144	-0.829755	Detected	-1.11927	Detected	-1.03417	Detected	-0.994401	0.000658628	185.355	171.838	176	128.059	119.356	97.293	CTATCTGCACTAGATGCA	chr13	MIMAT0000072	92003016	92003032	-
hsa-miR-18a*	-0.218783	Not Detected	0	Not Detected	0.0507669	Not Detected	-0.0560055	-0.405516	Not Detected	-0.5935	Not Detected	-0.213535	Not Detected	-0.404184	0.0643488	0.1	0.1	0.1	0.1	0.1	0.1	CCAGAAGGAGCACTTA	chr13	MIMAT0002891	92003059	92003073	-
hsa-miR-18b	-0.00765371	Detected	0	Detected	0.0209522	Detected	0.00443284	-0.728047	Detected	-0.923184	Detected	-0.887366	Detected	-0.846199	0.00014927	45.8949	39.6468	38.8359	31.7041	31.5474	24.8522	CTAACTGCACTAGATGCACC	chrX	MIMAT0001412	133304098	133304080	+
hsa-miR-18b*	-0.218783	Not Detected	0	Not Detected	0.0507669	Not Detected	-0.0560055	-0.405516	Not Detected	-0.5935	Not Detected	-0.213535	Not Detected	-0.404184	0.0643488	0.1	0.1	0.1	0.1	0.1	0.1	GCCAGAAGGGGCAT	chrX	MIMAT0004751	133304140	133304128	+
hsa-miR-190	-0.218783	Not Detected	0	Not Detected	0.0507669	Not Detected	-0.0560055	-0.405516	Not Detected	-0.5935	Not Detected	-0.213535	Not Detected	-0.404184	0.0643488	0.1	0.1	0.1	0.1	0.1	0.1	ACCTAATATATCAAACATATCA	chr15	MIMAT0000458	63116171	63116191	-
hsa-miR-1908	-0.218783	Not Detected	0	Not Detected	0.0507669	Not Detected	-0.0560055	-0.405516	Not Detected	-0.5935	Not Detected	-0.213535	Not Detected	-0.404184	0.0643488	0.1	0.1	0.1	0.1	0.1	0.1	GACCAATCGCCGTC	chr11	MIMAT0007881	61582664	61582652	+
hsa-miR-1909	-0.218783	Not Detected	0	Not Detected	0.0507669	Not Detected	-0.0560055	-0.405516	Not Detected	-0.5935	Not Detected	-0.213535	Not Detected	-0.404184	0.0643488	0.1	0.1	0.1	0.1	0.1	0.1	CGGTGAGCACCCG	chr19	MIMAT0007883	1816227	1816216	+
hsa-miR-1909*	-0.218783	Not Detected	0	Not Detected	0.0507669	Not Detected	-0.0560055	6.05359	Detected	5.74822	Detected	5.77952	Detected	5.86044	1.28859e-06	0.1	0.1	0.1	8.798	8.11048	6.36926	CAGGGCAGGCACC	chr19	MIMAT0007882	1816193	1816182	+
hsa-miR-190b	-0.218783	Not Detected	0	Not Detected	0.0507669	Not Detected	-0.0560055	-0.405516	Not Detected	-0.5935	Not Detected	-0.213535	Not Detected	-0.404184	0.0643488	0.1	0.1	0.1	0.1	0.1	0.1	AACCCAATATCAAACATATCA	chr1	MIMAT0004929	154166171	154166152	+
hsa-miR-191	-0.218783	Not Detected	0	Not Detected	0.0507669	Not Detected	-0.0560055	-0.405516	Not Detected	-0.5935	Not Detected	-0.213535	Not Detected	-0.404184	0.0643488	0.1	0.1	0.1	0.1	0.1	0.1	CAGCTGCTTTTGGGA	chr3	MIMAT0000440	49058088	49058075	+
hsa-miR-191*	3.7492	Detected	-0.0507669	Not Detected	0	Not Detected	1.23281	-0.456283	Not Detected	-0.644267	Not Detected	-0.264302	Not Detected	-0.454951	0.252415	1.62093	0.1	0.1	0.1	0.1	0.1	GGGGACGAAATCCAAG	chr3	MIMAT0001618	49058129	49058115	+
hsa-miR-1910	-0.218783	Not Detected	0	Not Detected	0.0507669	Not Detected	-0.0560055	4.59653	Detected	-0.5935	Not Detected	-0.213535	Not Detected	1.26316	0.474341	0.1	0.1	0.1	3.20454	0.1	0.1	AGGCGGCAGGCAC	chr16	MIMAT0007884	85775258	85775247	+
hsa-miR-1911	-0.218783	Not Detected	0	Not Detected	0.0507669	Not Detected	-0.0560055	-0.405516	Not Detected	-0.5935	Not Detected	-0.213535	Not Detected	-0.404184	0.0643488	0.1	0.1	0.1	0.1	0.1	0.1	CCCAACAGACATGGC	chrX	MIMAT0007885	113997764	113997777	-
hsa-miR-1911*	-0.218783	Not Detected	0	Not Detected	0.0507669	Not Detected	-0.0560055	-0.405516	Not Detected	-0.5935	Not Detected	-0.213535	Not Detected	-0.404184	0.0643488	0.1	0.1	0.1	0.1	0.1	0.1	GGAGACCACAATGCC	chrX	MIMAT0007886	113997798	113997811	-
hsa-miR-1912	-0.218783	Not Detected	0	Not Detected	0.0507669	Not Detected	-0.0560055	-0.405516	Not Detected	-0.5935	Not Detected	-0.213535	Not Detected	-0.404184	0.0643488	0.1	0.1	0.1	0.1	0.1	0.1	TTCACACTGCATGCTCT	chrX	MIMAT0007887	113886070	113886085	-
hsa-miR-1913	-0.218783	Not Detected	0	Not Detected	0.0507669	Not Detected	-0.0560055	-0.405516	Not Detected	-0.5935	Not Detected	-0.213535	Not Detected	-0.404184	0.0643488	0.1	0.1	0.1	0.1	0.1	0.1	TGGCAGCAGCGGA	chr6	MIMAT0007888	166922911	166922900	+
hsa-miR-1914	-0.218783	Not Detected	0	Not Detected	0.0507669	Not Detected	-0.0560055	-0.405516	Not Detected	-0.5935	Not Detected	-0.213535	Not Detected	-0.404184	0.0643488	0.1	0.1	0.1	0.1	0.1	0.1	CAGAAGTGGGCCGG	chr20	MIMAT0007889	62572851	62572839	+
hsa-miR-1914*	0.224748	Detected	0	Detected	-0.429117	Detected	-0.0681229	-0.341703	Detected	-0.0287271	Detected	-0.207604	Detected	-0.192678	0.588667	22.0987	16.2499	11.6518	16.9848	24.0361	16.3168	CCTCCCAGTGCGG	chr20	MIMAT0007890	62572888	62572877	+
hsa-miR-1915	-0.218783	Not Detected	0	Not Detected	0.0507669	Not Detected	-0.0560055	7.53817	Detected	7.99856	Detected	7.91704	Detected	7.81792	1.13113e-06	0.1	0.1	0.1	24.6199	38.5893	28.025	CCCGCCGCGTC	chr10	MIMAT0007892	21785556	21785547	+
hsa-miR-1915*	-0.218783	Not Detected	0	Not Detected	0.0507669	Not Detected	-0.0560055	-0.405516	Not Detected	-0.5935	Not Detected	-0.213535	Not Detected	-0.404184	0.0643488	0.1	0.1	0.1	0.1	0.1	0.1	GGCCCGGGCAGC	chr10	MIMAT0007891	21785523	21785513	+
hsa-miR-192	0	Detected	0.210583	Detected	-0.124108	Detected	0.0288251	-0.526017	Detected	-0.737761	Detected	-0.573061	Detected	-0.61228	0.00538204	11.7159	11.6495	8.91811	9.26063	9.10937	7.8467	GGCTGTCAATTCATAGGTC	chr11	MIMAT0000222	64658652	64658635	+
hsa-miR-192*	-0.218783	Not Detected	0	Not Detected	0.0507669	Not Detected	-0.0560055	-0.405516	Not Detected	-0.5935	Not Detected	-0.213535	Not Detected	-0.404184	0.0643488	0.1	0.1	0.1	0.1	0.1	0.1	CTGTGACCTATGGAATTGG	chr11	MIMAT0004543	64658696	64658679	+
hsa-miR-193a-3p	-0.218783	Not Detected	0	Not Detected	0.0507669	Not Detected	-0.0560055	-0.405516	Not Detected	-0.5935	Not Detected	-0.213535	Not Detected	-0.404184	0.0643488	0.1	0.1	0.1	0.1	0.1	0.1	ACTGGGACTTTGTAGGC	chr17	MIMAT0000459	29887075	29887090	-
hsa-miR-193a-5p	-0.218783	Not Detected	0	Not Detected	0.0507669	Not Detected	-0.0560055	-0.405516	Not Detected	-0.5935	Not Detected	-0.213535	Not Detected	-0.404184	0.0643488	0.1	0.1	0.1	0.1	0.1	0.1	TCATCTCGCCCGC	chr17	MIMAT0004614	29887045	29887056	-
hsa-miR-193b	-0.136008	Detected	0	Detected	0.185043	Detected	0.0163451	-0.244813	Detected	-0.793963	Detected	-0.413279	Detected	-0.484018	0.0556252	13.4307	12.6818	13.9188	14.1761	11.0366	11.0421	AGCGGGACTTTGAGGG	chr16	MIMAT0002819	14397881	14397895	-
hsa-miR-193b*	-0.218783	Not Detected	0	Not Detected	0.0507669	Not Detected	-0.0560055	-0.405516	Not Detected	-0.5935	Not Detected	-0.213535	Not Detected	-0.404184	0.0643488	0.1	0.1	0.1	0.1	0.1	0.1	TCATCTCGCCCTC	chr16	MIMAT0004767	14397847	14397858	-
hsa-miR-194	-0.218783	Not Detected	0	Not Detected	0.0507669	Not Detected	-0.0560055	-0.405516	Not Detected	-0.5935	Not Detected	-0.213535	Not Detected	-0.404184	0.0643488	0.1	0.1	0.1	0.1	0.1	0.1	TCCACATGGAGTTGCT	chr1	MIMAT0000460	220291534	220291519	+
hsa-miR-194*	-0.218783	Not Detected	0	Not Detected	0.0507669	Not Detected	-0.0560055	-0.405516	Not Detected	-0.5935	Not Detected	-0.213535	Not Detected	-0.404184	0.0643488	0.1	0.1	0.1	0.1	0.1	0.1	CAGATAACAGCAGCCCC	chr11	MIMAT0004671	64658898	64658883	+
hsa-miR-195	-0.218783	Not Detected	0	Not Detected	0.0507669	Not Detected	-0.0560055	-0.405516	Not Detected	-0.5935	Not Detected	-0.213535	Not Detected	-0.404184	0.0643488	0.1	0.1	0.1	0.1	0.1	0.1	GCCAATATTTCTGTGCTGC	chr17	MIMAT0000461	6920968	6920951	+
hsa-miR-195*	-0.218783	Not Detected	0	Not Detected	0.0507669	Not Detected	-0.0560055	5.62814	Detected	5.52041	Detected	5.42448	Detected	5.52434	6.54848e-07	0.1	0.1	0.1	6.55104	6.92579	4.97981	GGAGCAGCACAGCCA	chr17	MIMAT0004615	6921007	6920994	+
hsa-miR-196a	0	Detected	0.118144	Detected	-0.189457	Detected	-0.0237712	-1.14595	Detected	-0.97228	Detected	-1.25792	Detected	-1.12538	0.000838328	7.40455	6.90563	5.38671	3.80842	4.89344	3.08494	CCCAACAACATGAAACTACC	chr12	MIMAT0000226	54385548	54385567	-
hsa-miR-196a*	-0.218783	Not Detected	0	Not Detected	0.0507669	Not Detected	-0.0560055	-0.405516	Not Detected	-0.5935	Not Detected	-0.213535	Not Detected	-0.404184	0.0643488	0.1	0.1	0.1	0.1	0.1	0.1	CTCAGGCAGTTTCTT	chr12	MIMAT0004562	54385591	54385604	-
hsa-miR-196b	-0.218783	Not Detected	0	Not Detected	0.0507669	Not Detected	-0.0560055	-0.405516	Not Detected	-0.5935	Not Detected	-0.213535	Not Detected	-0.404184	0.0643488	0.1	0.1	0.1	0.1	0.1	0.1	CCCAACAACAGGAAACTACC	chr7	MIMAT0001080	27209134	27209116	+
hsa-miR-196b*	-0.218783	Not Detected	0	Not Detected	0.0507669	Not Detected	-0.0560055	-0.405516	Not Detected	-0.5935	Not Detected	-0.213535	Not Detected	-0.404184	0.0643488	0.1	0.1	0.1	0.1	0.1	0.1	GAAGGCAGTGTCGTG	chr7	MIMAT0009201	27209169	27209156	+
hsa-miR-197	0	Detected	-0.0390677	Detected	0.0826988	Detected	0.0145437	2.51547	Detected	1.98193	Detected	1.96702	Detected	2.15481	0.000311677	3.82667	3.20037	3.36181	24.9037	19.5993	14.9064	GCTGGGTGGAGAAGGTG	chr1	MIMAT0000227	110141568	110141583	-
hsa-miR-1972	-0.218783	Not Detected	0	Not Detected	0.0507669	Not Detected	-0.0560055	5.21708	Detected	5.04844	Detected	5.24757	Detected	5.17103	9.13305e-07	0.1	0.1	0.1	4.92687	4.99336	4.4051	TGAGCCACTGTGCC	chr16	MIMAT0009447	70064304	70064317	-
hsa-miR-1973	-0.175779	Detected	0	Detected	0.159152	Detected	-0.00554236	4.26695	Detected	3.5482	Detected	3.69689	Detected	3.83735	8.8155e-05	12.4589	12.093	13.0365	308.38	213.456	181.84	TATGCTACCTTTGCACG	chr4	MIMAT0009448	117220909	117220924	-
hsa-miR-1974_v14.0	0.00442791	Detected	-0.0194693	Detected	0	Detected	-0.00501378	-0.187413	Detected	-0.192334	Detected	-0.171866	Detected	-0.183871	4.86049e-05	29102.3	24596.5	24068.6	28999.4	32922.8	25661.2	TATTCTCGCACGGACT	chr5	MIMAT0009449	93905241	93905226	+
hsa-miR-1975	0.223148	Detected	-0.023658	Detected	0	Detected	0.0664968	-0.470886	Detected	-1.0159	Detected	-1.2649	Detected	-0.917227	0.0164288	11.4676	8.30455	8.14996	8.06788	6.29917	4.0733	AGCTAGTCAAGCGCG	chr7	MIMAT0009450	148638641	148638654	-
hsa-miR-1976	-0.218783	Not Detected	0	Not Detected	0.0507669	Not Detected	-0.0560055	-0.405516	Not Detected	-0.5935	Not Detected	-0.213535	Not Detected	-0.404184	0.0643488	0.1	0.1	0.1	0.1	0.1	0.1	ACAGCAAGGAGGGCA	chr1	MIMAT0009451	26881071	26881084	-
hsa-miR-1977_v14.0	0.105524	Detected	0	Detected	-0.0381935	Detected	0.0224434	3.08948	Detected	3.04444	Detected	2.98833	Detected	3.04075	5.27162e-07	17.6984	14.1354	13.2901	159.369	175.969	130.067	TTAACAGCTAAGCACCC	chr1	MIMAT0009452	566210	566194	+
hsa-miR-1978_v14.0	-0.218783	Not Detected	0	Not Detected	0.0507669	Not Detected	-0.0560055	-0.405516	Not Detected	-0.5935	Not Detected	-0.213535	Not Detected	-0.404184	0.0643488	0.1	0.1	0.1	0.1	0.1	0.1	TAGAAAGGCTAGGACCA	chr2	MIMAT0009453	149639417	149639401	+
hsa-miR-1979	0.123718	Detected	0	Detected	-0.00607061	Detected	0.0392159	1.09326	Detected	-1.51335	Detected	-0.862016	Detected	-0.427366	0.583956	18.0915	14.2683	13.7171	40.3227	7.54172	9.10248	TAGTCAAGTGAAGCAGTG	chr4	MIMAT0009454	166321841	166321825	+
hsa-miR-198	-0.218783	Not Detected	0	Not Detected	0.0507669	Not Detected	-0.0560055	-0.405516	Not Detected	-0.5935	Not Detected	-0.213535	Not Detected	-0.404184	0.0643488	0.1	0.1	0.1	0.1	0.1	0.1	GAACCTATCTCCCCTC	chr3	MIMAT0000228	120114541	120114527	+
hsa-miR-199a-3p	-0.218783	Not Detected	0	Not Detected	0.0507669	Not Detected	-0.0560055	-0.405516	Not Detected	-0.5935	Not Detected	-0.213535	Not Detected	-0.404184	0.0643488	0.1	0.1	0.1	0.1	0.1	0.1	TAACCAATGTGCAGACTACT	chr1	MIMAT0000232	172113765	172113746	+
hsa-miR-199a-5p	-0.218783	Not Detected	0	Not Detected	0.0507669	Not Detected	-0.0560055	-0.405516	Not Detected	-0.5935	Not Detected	-0.213535	Not Detected	-0.404184	0.0643488	0.1	0.1	0.1	0.1	0.1	0.1	GAACAGGTAGTCTGAACAC	chr1	MIMAT0000231	170380350	170380332	+
hsa-miR-199b-5p	-0.218783	Not Detected	0	Not Detected	0.0507669	Not Detected	-0.0560055	-0.405516	Not Detected	-0.5935	Not Detected	-0.213535	Not Detected	-0.404184	0.0643488	0.1	0.1	0.1	0.1	0.1	0.1	GAACAGATAGTCTAAACACTGG	chr9	MIMAT0000263	130046868	130046847	+
hsa-miR-19a	-0.107678	Detected	0	Detected	0.174737	Detected	0.0223532	-0.277992	Detected	-0.865236	Detected	-0.776171	Detected	-0.6398	0.0298154	625.529	579.164	631.132	632.688	479.734	392.131	TCAGTTTTGCATAGATTTGCA	chr13	MIMAT0000073	92003196	92003215	-
hsa-miR-19a*	-0.218783	Not Detected	0	Not Detected	0.0507669	Not Detected	-0.0560055	-0.405516	Not Detected	-0.5935	Not Detected	-0.213535	Not Detected	-0.404184	0.0643488	0.1	0.1	0.1	0.1	0.1	0.1	TGTAGTGCAACTATGCAAAAC	chr13	MIMAT0004490	92003160	92003179	-
hsa-miR-19b	0.0283823	Detected	-0.0115905	Detected	0	Detected	0.00559727	-0.601619	Detected	-0.970768	Detected	-0.979827	Detected	-0.850738	0.00238713	3042.84	2543.23	2475.1	2237.91	1973.81	1507.29	TCAGTTTTGCATGGATTTGC	chr13	MIMAT0000074	92003502	92003521	-
hsa-miR-19b-1*	0.0186908	Detected	0	Detected	-0.134405	Detected	-0.0385713	0.312063	Detected	-0.186197	Detected	-0.304273	Detected	-0.059469	0.919785	4.09967	3.47746	3.05858	5.7184	4.61182	3.26548	GCTGGATGCAAACCTGC	chr13	MIMAT0004491	92003468	92003483	-
hsa-miR-19b-2*	-0.218783	Not Detected	0	Not Detected	0.0507669	Not Detected	-0.0560055	-0.405516	Not Detected	-0.5935	Not Detected	-0.213535	Not Detected	-0.404184	0.0643488	0.1	0.1	0.1	0.1	0.1	0.1	TGAAATGCAAACCTGCAAAACT	chrX	MIMAT0004492	133303740	133303720	+
hsa-miR-200a	-0.218783	Not Detected	0	Not Detected	0.0507669	Not Detected	-0.0560055	-0.405516	Not Detected	-0.5935	Not Detected	-0.213535	Not Detected	-0.404184	0.0643488	0.1	0.1	0.1	0.1	0.1	0.1	ACATCGTTACCAGACAGT	chr1	MIMAT0000682	1103301	1103317	-
hsa-miR-200a*	-0.218783	Not Detected	0	Not Detected	0.0507669	Not Detected	-0.0560055	-0.405516	Not Detected	-0.5935	Not Detected	-0.213535	Not Detected	-0.404184	0.0643488	0.1	0.1	0.1	0.1	0.1	0.1	TCCAGCACTGTCCGGT	chr1	MIMAT0001620	1103265	1103279	-
hsa-miR-200b	-0.218783	Not Detected	0	Not Detected	0.0507669	Not Detected	-0.0560055	-0.405516	Not Detected	-0.5935	Not Detected	-0.213535	Not Detected	-0.404184	0.0643488	0.1	0.1	0.1	0.1	0.1	0.1	TCATCATTACCAGGCAG	chr1	MIMAT0000318	1102546	1102561	-
hsa-miR-200b*	-0.218783	Not Detected	0	Not Detected	0.0507669	Not Detected	-0.0560055	-0.405516	Not Detected	-0.5935	Not Detected	-0.213535	Not Detected	-0.404184	0.0643488	0.1	0.1	0.1	0.1	0.1	0.1	TCCAATGCTGCCCAG	chr1	MIMAT0004571	1102512	1102525	-
hsa-miR-200c	-0.218783	Not Detected	0	Not Detected	0.0507669	Not Detected	-0.0560055	-0.405516	Not Detected	-0.5935	Not Detected	-0.213535	Not Detected	-0.404184	0.0643488	0.1	0.1	0.1	0.1	0.1	0.1	TCCATCATTACCCGG	chr12	MIMAT0000617	7072914	7072927	-
hsa-miR-200c*	-0.218783	Not Detected	0	Not Detected	0.0507669	Not Detected	-0.0560055	-0.405516	Not Detected	-0.5935	Not Detected	-0.213535	Not Detected	-0.404184	0.0643488	0.1	0.1	0.1	0.1	0.1	0.1	CCAAACACTGCTGGGTA	chr12	MIMAT0004657	7072872	7072887	-
hsa-miR-202	-0.218783	Not Detected	0	Not Detected	0.0507669	Not Detected	-0.0560055	4.42578	Detected	4.46153	Detected	-0.213535	Not Detected	2.89126	0.130872	0.1	0.1	0.1	2.84686	3.32442	0.1	TTCCCATGCCCTATA	chr10	MIMAT0002811	135061097	135061084	+
hsa-miR-202*	-0.218783	Not Detected	0	Not Detected	0.0507669	Not Detected	-0.0560055	-0.405516	Not Detected	-0.5935	Not Detected	-0.213535	Not Detected	-0.404184	0.0643488	0.1	0.1	0.1	0.1	0.1	0.1	CAAAGAAGTATATGCATAGGA	chr10	MIMAT0002810	135061063	135061044	+
hsa-miR-203	-0.218783	Not Detected	0	Not Detected	0.0507669	Not Detected	-0.0560055	-0.405516	Not Detected	-0.5935	Not Detected	-0.213535	Not Detected	-0.404184	0.0643488	0.1	0.1	0.1	0.1	0.1	0.1	CTAGTGGTCCTAAACATT	chr14	MIMAT0000264	104583811	104583827	-
hsa-miR-204	-0.218783	Not Detected	0	Not Detected	0.0507669	Not Detected	-0.0560055	-0.405516	Not Detected	-0.5935	Not Detected	-0.213535	Not Detected	-0.404184	0.0643488	0.1	0.1	0.1	0.1	0.1	0.1	AGGCATAGGATGACAAAGGG	chr9	MIMAT0000265	73424944	73424926	+
hsa-miR-205	-0.218783	Not Detected	0	Not Detected	0.0507669	Not Detected	-0.0560055	-0.405516	Not Detected	-0.5935	Not Detected	-0.213535	Not Detected	-0.404184	0.0643488	0.1	0.1	0.1	0.1	0.1	0.1	CAGACTCCGGTGGAAT	chr1	MIMAT0000266	209605518	209605532	-
hsa-miR-205*	-0.138513	Detected	0.0708079	Detected	0	Detected	-0.0225684	0.790645	Detected	0.723584	Detected	0.843329	Detected	0.785853	0.000331272	31.727	31.5196	28.9723	68.7615	74.7734	62.4328	GAACTTCACTCCACTGA	chr1	MIMAT0009197	209605553	209605568	-
hsa-miR-2052	-0.218783	Not Detected	0	Not Detected	0.0507669	Not Detected	-0.0560055	-0.405516	Not Detected	-0.5935	Not Detected	-0.213535	Not Detected	-0.404184	0.0643488	0.1	0.1	0.1	0.1	0.1	0.1	ACATTACTGTTATCAAAACA	chr8	MIMAT0009977	75617930	75617948	-
hsa-miR-2053	-0.218783	Not Detected	0	Not Detected	0.0507669	Not Detected	-0.0560055	-0.405516	Not Detected	-0.5935	Not Detected	-0.213535	Not Detected	-0.404184	0.0643488	0.1	0.1	0.1	0.1	0.1	0.1	GTAAATAGAGGTTTAATTAACAC	chr8	MIMAT0009978	113655783	113655804	-
hsa-miR-206	0.751854	Detected	0	Detected	-4.77445	Not Detected	-1.34086	1.3748	Detected	1.5421	Detected	1.42545	Detected	1.44745	0.182543	5.55553	2.83488	0.1	9.73787	12.4571	8.82915	CCACACACTTCCTTAC	chr6	MIMAT0000462	52009206	52009220	-
hsa-miR-208a	-0.218783	Not Detected	0	Not Detected	0.0507669	Not Detected	-0.0560055	-0.405516	Not Detected	-0.5935	Not Detected	-0.213535	Not Detected	-0.404184	0.0643488	0.1	0.1	0.1	0.1	0.1	0.1	ACAAGCTTTTTGCTCGTCTT	chr14	MIMAT0000241	22927709	22927690	+
hsa-miR-208b	-0.218783	Not Detected	0	Not Detected	0.0507669	Not Detected	-0.0560055	-0.405516	Not Detected	-0.5935	Not Detected	-0.213535	Not Detected	-0.404184	0.0643488	0.1	0.1	0.1	0.1	0.1	0.1	ACAAACCTTTTGTTCGTCTTA	chr14	MIMAT0004960	23887262	23887243	+
hsa-miR-20a	-0.0288219	Detected	0.036942	Detected	0	Detected	0.00270669	-0.66846	Detected	-0.981861	Detected	-0.838442	Detected	-0.829588	0.000846639	2576.08	2316.84	2180.19	1882.01	1725.31	1464.4	CTACCTGCACTATAAGCAC	chr13	MIMAT0000075	92003331	92003348	-
hsa-miR-20a*	-0.0701385	Detected	0	Detected	0.066694	Detected	-0.00114814	-0.017909	Detected	-5.58078	Not Detected	-5.20082	Not Detected	-3.59984	0.115441	3.51616	3.17192	3.20713	4.14957	0.1	0.1	CTTTAAGTGCTCATAATGCAG	chr13	MIMAT0004493	92003364	92003383	-
hsa-miR-20b	0.176699	Detected	0	Detected	-0.0913982	Detected	0.0284336	-0.761449	Detected	-0.890111	Detected	-1.05539	Detected	-0.902317	0.00130412	166.606	126.66	114.774	98.9672	103.121	70.6666	CTACCTGCACTATGAGCAC	chrX	MIMAT0001413	133303866	133303849	+
hsa-miR-20b*	-0.218783	Not Detected	0	Not Detected	0.0507669	Not Detected	-0.0560055	-0.405516	Not Detected	-0.5935	Not Detected	-0.213535	Not Detected	-0.404184	0.0643488	0.1	0.1	0.1	0.1	0.1	0.1	CTGGAAGTGCCCAT	chrX	MIMAT0004752	133303903	133303891	+
hsa-miR-21	0.0083518	Detected	0	Detected	-0.0617967	Detected	-0.017815	-0.633246	Detected	-0.794021	Detected	-0.866447	Detected	-0.764571	0.000497818	161.402	137.89	127.541	117.755	119.997	87.6975	TCAACATCAGTCTGATAAGC	chr17	MIMAT0000076	57918637	57918655	-
hsa-miR-21*	-0.218783	Not Detected	0	Not Detected	0.0507669	Not Detected	-0.0560055	-0.405516	Not Detected	-0.5935	Not Detected	-0.213535	Not Detected	-0.404184	0.0643488	0.1	0.1	0.1	0.1	0.1	0.1	ACAGCCCATCGACTG	chr17	MIMAT0004494	57918679	57918692	-
hsa-miR-210	-0.00511837	Detected	0.0524006	Detected	0	Detected	0.0157607	-0.79003	Detected	-0.879455	Detected	-0.892166	Detected	-0.853884	1.94701e-05	60.2107	53.8429	50.127	39.7744	42.5866	32.4389	TCAGCCGCTGTCACAC	chr11	MIMAT0000267	568175	568161	+
hsa-miR-211	-0.218783	Not Detected	0	Not Detected	0.0507669	Not Detected	-0.0560055	-0.405516	Not Detected	-0.5935	Not Detected	-0.213535	Not Detected	-0.404184	0.0643488	0.1	0.1	0.1	0.1	0.1	0.1	AGGCGAAGGATGACAAAGGGA	chr15	MIMAT0000268	31357281	31357262	+
hsa-miR-2110	-0.218783	Not Detected	0	Not Detected	0.0507669	Not Detected	-0.0560055	-0.405516	Not Detected	-0.5935	Not Detected	-0.213535	Not Detected	-0.404184	0.0643488	0.1	0.1	0.1	0.1	0.1	0.1	CACTCAGCGGCCG	chr10	MIMAT0010133	115933892	115933881	+
hsa-miR-2113	-0.218783	Not Detected	0	Not Detected	0.0507669	Not Detected	-0.0560055	5.58685	Detected	5.3088	Detected	5.2774	Detected	5.39102	1.85065e-06	0.1	0.1	0.1	6.36621	5.98092	4.49715	GTGACAGAGCCAAGC	chr6	MIMAT0009206	98472469	98472482	-
hsa-miR-2114	-0.218783	Not Detected	0	Not Detected	0.0507669	Not Detected	-0.0560055	-0.405516	Not Detected	-0.5935	Not Detected	-0.213535	Not Detected	-0.404184	0.0643488	0.1	0.1	0.1	0.1	0.1	0.1	GACCGCTTCAAGGAA	chrX	MIMAT0011156	149396259	149396272	-
hsa-miR-2114*	-0.218783	Not Detected	0	Not Detected	0.0507669	Not Detected	-0.0560055	-0.405516	Not Detected	-0.5935	Not Detected	-0.213535	Not Detected	-0.404184	0.0643488	0.1	0.1	0.1	0.1	0.1	0.1	AAGTCCCTTGCTTGAGG	chrX	MIMAT0011157	149396292	149396307	-
hsa-miR-2115	-0.218783	Not Detected	0	Not Detected	0.0507669	Not Detected	-0.0560055	-0.405516	Not Detected	-0.5935	Not Detected	-0.213535	Not Detected	-0.404184	0.0643488	0.1	0.1	0.1	0.1	0.1	0.1	TCCATCAGGAGTCATGG	chr3	MIMAT0011158	48357891	48357876	+
hsa-miR-2115*	-0.218783	Not Detected	0	Not Detected	0.0507669	Not Detected	-0.0560055	-0.405516	Not Detected	-0.5935	Not Detected	-0.213535	Not Detected	-0.404184	0.0643488	0.1	0.1	0.1	0.1	0.1	0.1	CTAGCCTCCATGAATTCT	chr3	MIMAT0011159	48357928	48357912	+
hsa-miR-2116	-0.218783	Not Detected	0	Not Detected	0.0507669	Not Detected	-0.0560055	-0.405516	Not Detected	-0.5935	Not Detected	-0.213535	Not Detected	-0.404184	0.0643488	0.1	0.1	0.1	0.1	0.1	0.1	AGACCTCCTATGCTAAGAA	chr15	MIMAT0011160	59463415	59463398	+
hsa-miR-2116*	-0.218783	Not Detected	0	Not Detected	0.0507669	Not Detected	-0.0560055	-0.405516	Not Detected	-0.5935	Not Detected	-0.213535	Not Detected	-0.404184	0.0643488	0.1	0.1	0.1	0.1	0.1	0.1	GGGAGTTCTTGGCATG	chr15	MIMAT0011161	59463452	59463438	+
hsa-miR-2117	-0.218783	Not Detected	0	Not Detected	0.0507669	Not Detected	-0.0560055	-0.405516	Not Detected	-0.5935	Not Detected	-0.213535	Not Detected	-0.404184	0.0643488	0.1	0.1	0.1	0.1	0.1	0.1	CTGTCCTTGGCAAAGA	chr17	MIMAT0011162	41522230	41522244	-
hsa-miR-212	-0.218783	Not Detected	0	Not Detected	0.0507669	Not Detected	-0.0560055	6.07657	Detected	4.52078	Detected	4.53388	Detected	5.04374	0.000619631	0.1	0.1	0.1	8.93928	3.46379	2.68605	GGCCGTGACTGGAGAC	chr17	MIMAT0000269	1953655	1953641	+
hsa-miR-214	-0.218783	Not Detected	0	Not Detected	0.0507669	Not Detected	-0.0560055	4.36084	Detected	-0.5935	Not Detected	-0.213535	Not Detected	1.1846	0.479876	0.1	0.1	0.1	2.72155	0.1	0.1	ACTGCCTGTCTGT	chr1	MIMAT0000271	172108029	172108018	+
hsa-miR-214*	-0.218783	Not Detected	0	Not Detected	0.0507669	Not Detected	-0.0560055	-0.405516	Not Detected	-0.5935	Not Detected	-0.213535	Not Detected	-0.404184	0.0643488	0.1	0.1	0.1	0.1	0.1	0.1	GCACAGCAAGTGTAGACA	chr1	MIMAT0004564	172107988	172107972	+
hsa-miR-215	-0.218783	Not Detected	0	Not Detected	0.0507669	Not Detected	-0.0560055	-0.405516	Not Detected	-0.5935	Not Detected	-0.213535	Not Detected	-0.404184	0.0643488	0.1	0.1	0.1	0.1	0.1	0.1	GTCTGTCAATTCATAGGTCAT	chr1	MIMAT0000272	220291241	220291222	+
hsa-miR-216a	-0.0367579	Detected	0	Detected	0.0880265	Detected	0.0170895	0.10756	Detected	0.0151978	Detected	0.135195	Detected	0.0859842	0.254558	18.2171	16.0577	16.4779	22.9158	24.4861	20.4486	TCACAGTTGCCAGCTG	chr2	MIMAT0000273	56216124	56216110	+
hsa-miR-216b	-0.145808	Detected	0	Detected	0.176934	Detected	0.0103754	-0.203546	Detected	-0.41006	Detected	-0.172228	Detected	-0.261945	0.0848452	13.4601	12.7962	13.9656	14.719	14.5312	13.1678	TCACATTTGCCTGCAG	chr2	MIMAT0004959	56227880	56227866	+
hsa-miR-217	-0.19323	Detected	0	Detected	0.449693	Detected	0.0854878	-4.74191	Not Detected	-0.479886	Detected	-4.54993	Not Detected	-3.25724	0.0757462	2.05625	2.02015	2.66362	0.1	2.18567	0.1	TCCAATCAGTTCCTGAT	chr2	MIMAT0000274	56210158	56210143	+
hsa-miR-218	-0.218783	Not Detected	0	Not Detected	0.0507669	Not Detected	-0.0560055	-0.405516	Not Detected	-0.5935	Not Detected	-0.213535	Not Detected	-0.404184	0.0643488	0.1	0.1	0.1	0.1	0.1	0.1	ACATGGTTAGATCAAGCACA	chr4	MIMAT0000275	20529923	20529942	-
hsa-miR-218-1*	-0.218783	Not Detected	0	Not Detected	0.0507669	Not Detected	-0.0560055	-0.405516	Not Detected	-0.5935	Not Detected	-0.213535	Not Detected	-0.404184	0.0643488	0.1	0.1	0.1	0.1	0.1	0.1	CCATGGTGCTTGACG	chr4	MIMAT0004565	20529973	20529986	-
hsa-miR-218-2*	-0.218783	Not Detected	0	Not Detected	0.0507669	Not Detected	-0.0560055	-0.405516	Not Detected	-0.5935	Not Detected	-0.213535	Not Detected	-0.404184	0.0643488	0.1	0.1	0.1	0.1	0.1	0.1	CGCGGTGCTTGACA	chr5	MIMAT0004566	168195238	168195226	+
hsa-miR-219-1-3p	-0.218783	Not Detected	0	Not Detected	0.0507669	Not Detected	-0.0560055	-0.405516	Not Detected	-0.5935	Not Detected	-0.213535	Not Detected	-0.404184	0.0643488	0.1	0.1	0.1	0.1	0.1	0.1	CGGGACGTCCAGAC	chr6	MIMAT0004567	33175682	33175694	-
hsa-miR-219-2-3p	-0.218783	Not Detected	0	Not Detected	0.0507669	Not Detected	-0.0560055	6.62086	Detected	6.2538	Detected	6.40476	Detected	6.42648	1.12035e-06	0.1	0.1	0.1	13.0362	11.5144	9.82441	ACAGATGTCCAGCCAC	chr9	MIMAT0004675	131154979	131154965	+
hsa-miR-219-5p	-0.0824664	Detected	0	Detected	0.0935431	Detected	0.00369223	-0.138856	Detected	-0.938869	Detected	-0.740167	Detected	-0.605964	0.0681973	12.2507	11.1461	11.4816	13.409	8.77318	7.73734	AGAATTGCGTTTGGACAATCA	chr6	MIMAT0000276	33175632	33175652	-
hsa-miR-22	0	Detected	-0.0176659	Detected	0.257007	Detected	0.0797804	0.278898	Detected	0.00708199	Detected	0.0867474	Detected	0.124243	0.729666	7.14716	6.06674	7.08529	9.86966	9.3125	7.56253	ACAGTTCTTCAACTGGCAG	chr17	MIMAT0000077	1617270	1617253	+
hsa-miR-22*	-0.218783	Not Detected	0	Not Detected	0.0507669	Not Detected	-0.0560055	-0.405516	Not Detected	-0.5935	Not Detected	-0.213535	Not Detected	-0.404184	0.0643488	0.1	0.1	0.1	0.1	0.1	0.1	TAAAGCTTGCCACTGAAG	chr17	MIMAT0004495	1617232	1617216	+
hsa-miR-220a	-0.218783	Not Detected	0	Not Detected	0.0507669	Not Detected	-0.0560055	-0.405516	Not Detected	-0.5935	Not Detected	-0.213535	Not Detected	-0.404184	0.0643488	0.1	0.1	0.1	0.1	0.1	0.1	AAAGTGTCAGATACGGTGT	chrX	MIMAT0000277	122523669	122523651	+
hsa-miR-220b	-0.218783	Not Detected	0	Not Detected	0.0507669	Not Detected	-0.0560055	-0.405516	Not Detected	-0.5935	Not Detected	-0.213535	Not Detected	-0.404184	0.0643488	0.1	0.1	0.1	0.1	0.1	0.1	AAGTGTCAGACACGGTGGT	chr19	MIMAT0004908	6495972	6495989	-
hsa-miR-220c	-0.218783	Not Detected	0	Not Detected	0.0507669	Not Detected	-0.0560055	-0.405516	Not Detected	-0.5935	Not Detected	-0.213535	Not Detected	-0.404184	0.0643488	0.1	0.1	0.1	0.1	0.1	0.1	AGTCTTCACAACAGCCCT	chr19	MIMAT0004915	49063560	49063544	+
hsa-miR-221	-0.218783	Not Detected	0	Not Detected	0.0507669	Not Detected	-0.0560055	-0.405516	Not Detected	-0.5935	Not Detected	-0.213535	Not Detected	-0.404184	0.0643488	0.1	0.1	0.1	0.1	0.1	0.1	GAAACCCAGCAGACAATGT	chrX	MIMAT0000278	45605671	45605654	+
hsa-miR-221*	-0.218783	Not Detected	0	Not Detected	0.0507669	Not Detected	-0.0560055	-0.405516	Not Detected	-0.5935	Not Detected	-0.213535	Not Detected	-0.404184	0.0643488	0.1	0.1	0.1	0.1	0.1	0.1	AAATCTACATTGTATGCCAGG	chrX	MIMAT0004568	45605630	45605611	+
hsa-miR-222	-0.218783	Not Detected	0	Not Detected	0.0507669	Not Detected	-0.0560055	-0.405516	Not Detected	-0.5935	Not Detected	-0.213535	Not Detected	-0.404184	0.0643488	0.1	0.1	0.1	0.1	0.1	0.1	ACCCAGTAGCCAG	chrX	MIMAT0000279	45606509	45606498	+
hsa-miR-222*	-0.218783	Not Detected	0	Not Detected	0.0507669	Not Detected	-0.0560055	-0.405516	Not Detected	-0.5935	Not Detected	-0.213535	Not Detected	-0.404184	0.0643488	0.1	0.1	0.1	0.1	0.1	0.1	AGGATCTACACTGGCTA	chrX	MIMAT0004569	45606472	45606457	+
hsa-miR-223	-0.218783	Not Detected	0	Not Detected	0.0507669	Not Detected	-0.0560055	-0.405516	Not Detected	-0.5935	Not Detected	-0.213535	Not Detected	-0.404184	0.0643488	0.1	0.1	0.1	0.1	0.1	0.1	TGGGGTATTTGACAAACTGAC	chrX	MIMAT0000280	65238781	65238800	-
hsa-miR-223*	-0.218783	Not Detected	0	Not Detected	0.0507669	Not Detected	-0.0560055	-0.405516	Not Detected	-0.5935	Not Detected	-0.213535	Not Detected	-0.404184	0.0643488	0.1	0.1	0.1	0.1	0.1	0.1	AACTCAGCTTGTCAAATACACG	chrX	MIMAT0004570	65238738	65238758	-
hsa-miR-224	-0.218783	Not Detected	0	Not Detected	0.0507669	Not Detected	-0.0560055	-0.405516	Not Detected	-0.5935	Not Detected	-0.213535	Not Detected	-0.404184	0.0643488	0.1	0.1	0.1	0.1	0.1	0.1	AACGGAACCACTAGTGACTT	chrX	MIMAT0000281	151127077	151127059	+
hsa-miR-224*	-0.218783	Not Detected	0	Not Detected	0.0507669	Not Detected	-0.0560055	-0.405516	Not Detected	-0.5935	Not Detected	-0.213535	Not Detected	-0.404184	0.0643488	0.1	0.1	0.1	0.1	0.1	0.1	TGTAGTCACTAGGGCAC	chrX	MIMAT0009198	151127124	151127109	+
hsa-miR-2276	-0.218783	Not Detected	0	Not Detected	0.0507669	Not Detected	-0.0560055	-0.405516	Not Detected	-0.5935	Not Detected	-0.213535	Not Detected	-0.404184	0.0643488	0.1	0.1	0.1	0.1	0.1	0.1	CCTCGCCTCTGACA	chr13	MIMAT0011775	24736617	24736629	-
hsa-miR-2277	-0.218783	Not Detected	0	Not Detected	0.0507669	Not Detected	-0.0560055	6.45524	Detected	6.07667	Detected	5.77222	Detected	6.10138	8.71177e-06	0.1	0.1	0.1	11.6224	10.1841	6.3371	GAGCCAGGCAGGG	chr5	MIMAT0011777	92956480	92956469	+
hsa-miR-2278	0.305427	Detected	0	Detected	-0.0684276	Detected	0.0789999	0.993506	Detected	1.1803	Detected	0.916951	Detected	1.03025	0.00238645	14.2835	9.93192	9.14433	26.1927	33.9626	21.7442	CCAGGCAACACACAC	chr9	MIMAT0011778	97572267	97572280	-
hsa-miR-23a	-0.10131	Detected	0	Detected	0.0756741	Detected	-0.00854516	-0.631201	Detected	-0.736085	Detected	-0.497393	Detected	-0.62156	0.00204983	12.1791	11.2267	11.4222	9.60094	10.1702	9.22151	GGAAATCCCTGGCAATGT	chr19	MIMAT0000078	13947465	13947449	+
hsa-miR-23a*	-0.218783	Not Detected	0	Not Detected	0.0507669	Not Detected	-0.0560055	-0.405516	Not Detected	-0.5935	Not Detected	-0.213535	Not Detected	-0.404184	0.0643488	0.1	0.1	0.1	0.1	0.1	0.1	AAATCCCATCCCCAG	chr19	MIMAT0004496	13947430	13947417	+
hsa-miR-23b	0.0553884	Detected	0	Detected	-0.0940242	Detected	-0.0128786	-0.486055	Detected	-0.559496	Detected	-0.428429	Detected	-0.491327	0.00116218	90.1206	74.523	67.4068	70.4766	76.3003	64.2097	GGTAATCCCTGGCAATG	chr9	MIMAT0000418	97847552	97847567	-
hsa-miR-23b*	-0.218783	Not Detected	0	Not Detected	0.0507669	Not Detected	-0.0560055	-0.405516	Not Detected	-0.5935	Not Detected	-0.213535	Not Detected	-0.404184	0.0643488	0.1	0.1	0.1	0.1	0.1	0.1	AAATCAGCATGCCAGGAACC	chr9	MIMAT0004587	97847512	97847530	-
hsa-miR-24	-0.017015	Detected	0.0219083	Detected	0	Detected	0.0016311	-0.577701	Detected	-0.936555	Detected	-0.770708	Detected	-0.761655	0.001855	102.811	90.7603	86.3015	79.3355	70.4743	60.754	CTGTTCCTGCTGAACTGA	chr9	MIMAT0000080	97848350	97848367	-
hsa-miR-24-1*	-0.218783	Not Detected	0	Not Detected	0.0507669	Not Detected	-0.0560055	-0.405516	Not Detected	-0.5935	Not Detected	-0.213535	Not Detected	-0.404184	0.0643488	0.1	0.1	0.1	0.1	0.1	0.1	ACTGATATCAGCTCAGTAGGC	chr9	MIMAT0000079	96888131	96888151	-
hsa-miR-24-2*	-0.218783	Not Detected	0	Not Detected	0.0507669	Not Detected	-0.0560055	-0.405516	Not Detected	-0.5935	Not Detected	-0.213535	Not Detected	-0.404184	0.0643488	0.1	0.1	0.1	0.1	0.1	0.1	CTGTGTTTCAGCTCA	chr19	MIMAT0004497	13947134	13947121	+
hsa-miR-25	-0.020154	Detected	0	Detected	0.0839219	Detected	0.021256	-0.481458	Detected	-0.747769	Detected	-0.660342	Detected	-0.629856	0.00153375	282.908	246.52	252.25	233.879	221.519	180.863	TCAGACCGAGACAAGTGC	chr7	MIMAT0000081	99691255	99691239	+
hsa-miR-25*	-0.218783	Not Detected	0	Not Detected	0.0507669	Not Detected	-0.0560055	-0.405516	Not Detected	-0.5935	Not Detected	-0.213535	Not Detected	-0.404184	0.0643488	0.1	0.1	0.1	0.1	0.1	0.1	CAATTGCCCAAGTCTCC	chr7	MIMAT0004498	99691216	99691201	+
hsa-miR-26a	0.210869	Detected	0	Detected	-0.00403643	Detected	0.0689443	-0.569415	Detected	-0.455102	Detected	-0.5768	Detected	-0.533772	0.00175609	53.3426	39.6037	38.1275	35.3506	43.5911	30.788	AGCCTATCCTGGATT	chr3	MIMAT0000082	38010911	38010925	-
hsa-miR-26a-1*	-0.218783	Not Detected	0	Not Detected	0.0507669	Not Detected	-0.0560055	-0.405516	Not Detected	-0.5935	Not Detected	-0.213535	Not Detected	-0.404184	0.0643488	0.1	0.1	0.1	0.1	0.1	0.1	CGTGCAAGTAACCAAGAATAG	chr3	MIMAT0004499	38010945	38010964	-
hsa-miR-26a-2*	-0.218783	Not Detected	0	Not Detected	0.0507669	Not Detected	-0.0560055	-0.405516	Not Detected	-0.5935	Not Detected	-0.213535	Not Detected	-0.404184	0.0643488	0.1	0.1	0.1	0.1	0.1	0.1	GAAACAAGTAATCAAGAATAGG	chr12	MIMAT0004681	58218464	58218444	+
hsa-miR-26b	-0.0804548	Detected	0	Detected	0.0133605	Detected	-0.0223648	-0.472895	Detected	-0.586865	Detected	-0.589603	Detected	-0.549787	0.000400848	89.7908	81.5814	79.4933	77.8588	81.9574	62.8613	ACCTATCCTGAATTACTTGA	chr2	MIMAT0000083	219267382	219267400	-
hsa-miR-26b*	-0.218783	Not Detected	0	Not Detected	0.0507669	Not Detected	-0.0560055	-0.405516	Not Detected	-0.5935	Not Detected	-0.213535	Not Detected	-0.404184	0.0643488	0.1	0.1	0.1	0.1	0.1	0.1	GAGCCAAGTAATGGAGAACA	chr2	MIMAT0004500	219267418	219267436	-
hsa-miR-27a	-0.0258894	Detected	0.145274	Detected	0	Detected	0.0397948	-0.872226	Detected	-1.01043	Detected	-1.10159	Detected	-0.994747	0.000265639	8.72384	8.44059	7.36815	5.52264	5.71654	4.12392	GCGGAACTTAGCCACTG	chr19	MIMAT0000084	13947324	13947309	+
hsa-miR-27a*	-0.218783	Not Detected	0	Not Detected	0.0507669	Not Detected	-0.0560055	-0.405516	Not Detected	-0.5935	Not Detected	-0.213535	Not Detected	-0.404184	0.0643488	0.1	0.1	0.1	0.1	0.1	0.1	TGCTCACAAGCAGCTA	chr19	MIMAT0004501	13947284	13947270	+
hsa-miR-27b	-0.072485	Detected	0	Detected	0.0313573	Detected	-0.0137092	-0.266168	Detected	-0.838588	Detected	-0.663711	Detected	-0.589489	0.0287004	108.216	97.7801	96.4734	107.696	82.5033	71.5705	GCAGAACTTAGCCACTGT	chr9	MIMAT0000419	97847791	97847807	-
hsa-miR-27b*	-0.218783	Not Detected	0	Not Detected	0.0507669	Not Detected	-0.0560055	-0.405516	Not Detected	-0.5935	Not Detected	-0.213535	Not Detected	-0.404184	0.0643488	0.1	0.1	0.1	0.1	0.1	0.1	GTTCACCAATCAGCTAA	chr9	MIMAT0004588	97847751	97847766	-
hsa-miR-28-3p	-0.218783	Not Detected	0	Not Detected	0.0507669	Not Detected	-0.0560055	-0.405516	Not Detected	-0.5935	Not Detected	-0.213535	Not Detected	-0.404184	0.0643488	0.1	0.1	0.1	0.1	0.1	0.1	TCCAGGAGCTCACA	chr3	MIMAT0004502	188406631	188406643	-
hsa-miR-28-5p	-0.218783	Not Detected	0	Not Detected	0.0507669	Not Detected	-0.0560055	-0.405516	Not Detected	-0.5935	Not Detected	-0.213535	Not Detected	-0.404184	0.0643488	0.1	0.1	0.1	0.1	0.1	0.1	CTCAATAGACTGTGAGCTCC	chr3	MIMAT0000085	188406584	188406603	-
hsa-miR-296-3p	-0.218783	Not Detected	0	Not Detected	0.0507669	Not Detected	-0.0560055	-0.405516	Not Detected	-0.5935	Not Detected	-0.213535	Not Detected	-0.404184	0.0643488	0.1	0.1	0.1	0.1	0.1	0.1	GGAGAGCCTCCAC	chr20	MIMAT0004679	57392738	57392727	+
hsa-miR-296-5p	0	Detected	-0.431332	Detected	0.161864	Detected	-0.0898224	0.471322	Detected	-0.525764	Detected	0.0821998	Detected	0.00925263	0.785161	9.06535	5.77671	8.41333	14.3047	8.16422	9.56201	ACAGGATTGAGGGGGG	chr20	MIMAT0000690	56826098	56826083	+
hsa-miR-297	3.72593	Detected	-0.0507669	Not Detected	0	Not Detected	1.22506	3.27544	Detected	3.55234	Detected	-0.264302	Not Detected	2.18783	0.612102	1.595	0.1	0.1	1.3285	1.8336	0.1	CATGCACATGCACACAT	chr4	MIMAT0004450	111781761	111781746	+
hsa-miR-298	-0.218783	Not Detected	0	Not Detected	0.0507669	Not Detected	-0.0560055	-0.405516	Not Detected	-0.5935	Not Detected	-0.213535	Not Detected	-0.404184	0.0643488	0.1	0.1	0.1	0.1	0.1	0.1	TGGGAGAACCTCCCTG	chr20	MIMAT0004901	57393314	57393300	+
hsa-miR-299-3p	-0.218783	Not Detected	0	Not Detected	0.0507669	Not Detected	-0.0560055	-0.405516	Not Detected	-0.5935	Not Detected	-0.213535	Not Detected	-0.404184	0.0643488	0.1	0.1	0.1	0.1	0.1	0.1	AAGCGGTTTACCATCCCA	chr14	MIMAT0000687	101490174	101490190	-
hsa-miR-299-5p	-0.218783	Not Detected	0	Not Detected	0.0507669	Not Detected	-0.0560055	-0.405516	Not Detected	-0.5935	Not Detected	-0.213535	Not Detected	-0.404184	0.0643488	0.1	0.1	0.1	0.1	0.1	0.1	ATGTATGTGGGACGGTAAAC	chr14	MIMAT0002890	101490140	101490158	-
hsa-miR-29a	-0.236284	Detected	0	Detected	0.0348275	Detected	-0.0671521	0.433054	Detected	-0.305303	Detected	-0.0779879	Detected	0.0165877	0.738901	10.0701	10.193	10.081	18.2279	12.4468	11.1971	TAACCGATTTCAGATGGTGC	chr7	MIMAT0000086	130561568	130561550	+
hsa-miR-29a*	-0.218783	Not Detected	0	Not Detected	0.0507669	Not Detected	-0.0560055	-0.405516	Not Detected	-0.5935	Not Detected	-0.213535	Not Detected	-0.404184	0.0643488	0.1	0.1	0.1	0.1	0.1	0.1	CTGAACACCAAAAGAAATCAGT	chr7	MIMAT0004503	130561530	130561510	+
hsa-miR-29b	-0.259272	Detected	0	Detected	0.053709	Detected	-0.068521	-0.392899	Detected	-5.67073	Not Detected	-5.29077	Not Detected	-3.7848	0.0944093	3.28254	3.37597	3.38286	3.40562	0.1	0.1	AACACTGATTTCAAATGGTGC	chr1	MIMAT0000100	207975861	207975841	+
hsa-miR-29b-1*	-0.218783	Not Detected	0	Not Detected	0.0507669	Not Detected	-0.0560055	-0.405516	Not Detected	-0.5935	Not Detected	-0.213535	Not Detected	-0.404184	0.0643488	0.1	0.1	0.1	0.1	0.1	0.1	TCTAAACCACCATATGAAACCAG	chr7	MIMAT0004514	130562250	130562229	+
hsa-miR-29b-2*	-0.218783	Not Detected	0	Not Detected	0.0507669	Not Detected	-0.0560055	-0.405516	Not Detected	3.72865	Detected	-0.213535	Not Detected	1.03653	0.463658	0.1	0.1	0.1	0.1	2.00031	0.1	CTAAGCCACCATGTGA	chr1	MIMAT0004515	207975819	207975805	+
hsa-miR-29c	-0.0807095	Detected	0	Detected	0.0938268	Detected	0.00437244	-0.318242	Detected	-0.965635	Detected	-0.671098	Detected	-0.651658	0.0276618	23.7257	21.5603	22.2135	22.9048	16.6583	15.7005	TAACCGATTTCAAATGGTGCTA	chr1	MIMAT0000681	207975271	207975251	+
hsa-miR-29c*	-0.218783	Not Detected	0	Not Detected	0.0507669	Not Detected	-0.0560055	-0.405516	Not Detected	-0.5935	Not Detected	-0.213535	Not Detected	-0.404184	0.0643488	0.1	0.1	0.1	0.1	0.1	0.1	GAACACCAGGAGAAATCGGT	chr1	MIMAT0004673	207975233	207975215	+
hsa-miR-300	-0.218783	Not Detected	0	Not Detected	0.0507669	Not Detected	-0.0560055	5.85053	Detected	3.6735	Detected	3.6956	Detected	4.40654	0.0035662	0.1	0.1	0.1	7.64289	1.92528	1.50234	AGAGAGAGTCTGCCCT	chr14	MIMAT0004903	101507758	101507772	-
hsa-miR-301a	-0.154195	Detected	0	Detected	0.0597782	Detected	-0.0314722	-0.395368	Detected	-0.833023	Detected	-0.907984	Detected	-0.712125	0.0167447	151.583	144.946	145.854	145.969	122.773	89.5688	GCTTTGACAATACTATTGCAC	chr17	MIMAT0000688	54583351	54583331	+
hsa-miR-301b	0.264505	Detected	0	Detected	-0.0730777	Detected	0.0638091	-1.02322	Detected	-0.368905	Detected	-1.09288	Detected	-0.828337	0.0241189	37.26	26.6538	24.4612	17.3704	31.1436	14.4893	GCTTTGACAATATCATTGCAC	chr22	MIMAT0004958	22007317	22007336	-
hsa-miR-302a	-0.218783	Not Detected	0	Not Detected	0.0507669	Not Detected	-0.0560055	-0.405516	Not Detected	-0.5935	Not Detected	-0.213535	Not Detected	-0.404184	0.0643488	0.1	0.1	0.1	0.1	0.1	0.1	TCACCAAAACATGGAAGCAC	chr4	MIMAT0000684	113569404	113569386	+
hsa-miR-302a*	-0.218783	Not Detected	0	Not Detected	0.0507669	Not Detected	-0.0560055	-0.405516	Not Detected	-0.5935	Not Detected	-0.213535	Not Detected	-0.404184	0.0643488	0.1	0.1	0.1	0.1	0.1	0.1	AGCAAGTACATCCACGTTT	chr4	MIMAT0000683	113569366	113569349	+
hsa-miR-302b	-0.218783	Not Detected	0	Not Detected	0.0507669	Not Detected	-0.0560055	-0.405516	Not Detected	-0.5935	Not Detected	-0.213535	Not Detected	-0.404184	0.0643488	0.1	0.1	0.1	0.1	0.1	0.1	CTACTAAAACATGGAAGCACT	chr4	MIMAT0000715	113569709	113569690	+
hsa-miR-302b*	-0.218783	Not Detected	0	Not Detected	0.0507669	Not Detected	-0.0560055	-0.405516	Not Detected	-0.5935	Not Detected	-0.213535	Not Detected	-0.404184	0.0643488	0.1	0.1	0.1	0.1	0.1	0.1	GAAAGCACTTCCATGTTAAAG	chr4	MIMAT0000714	113569672	113569653	+
hsa-miR-302c	-0.218783	Not Detected	0	Not Detected	0.0507669	Not Detected	-0.0560055	-0.405516	Not Detected	-0.5935	Not Detected	-0.213535	Not Detected	-0.404184	0.0643488	0.1	0.1	0.1	0.1	0.1	0.1	CCACTGAAACATGGAAGCAC	chr4	MIMAT0000717	113569583	113569565	+
hsa-miR-302c*	-0.218783	Not Detected	0	Not Detected	0.0507669	Not Detected	-0.0560055	-0.405516	Not Detected	-0.5935	Not Detected	-0.213535	Not Detected	-0.404184	0.0643488	0.1	0.1	0.1	0.1	0.1	0.1	CAGCAGGTACCCCC	chr4	MIMAT0000716	113569547	113569535	+
hsa-miR-302d	-0.218783	Not Detected	0	Not Detected	0.0507669	Not Detected	-0.0560055	-0.405516	Not Detected	-0.5935	Not Detected	-0.213535	Not Detected	-0.404184	0.0643488	0.1	0.1	0.1	0.1	0.1	0.1	ACACTCAAACATGGAAGCA	chr4	MIMAT0000718	113569225	113569208	+
hsa-miR-302d*	-0.218783	Not Detected	0	Not Detected	0.0507669	Not Detected	-0.0560055	-0.405516	Not Detected	-0.5935	Not Detected	-0.213535	Not Detected	-0.404184	0.0643488	0.1	0.1	0.1	0.1	0.1	0.1	GCAAGTGCCTCCAT	chr4	MIMAT0004685	113569186	113569174	+
hsa-miR-302e	-0.218783	Not Detected	0	Not Detected	0.0507669	Not Detected	-0.0560055	-0.405516	Not Detected	-0.5935	Not Detected	-0.213535	Not Detected	-0.404184	0.0643488	0.1	0.1	0.1	0.1	0.1	0.1	AAGCATGGAAGCACTTA	chr11	MIMAT0005931	7256003	7256018	-
hsa-miR-302f	-0.218783	Not Detected	0	Not Detected	0.0507669	Not Detected	-0.0560055	-0.405516	Not Detected	-0.5935	Not Detected	-0.213535	Not Detected	-0.404184	0.0643488	0.1	0.1	0.1	0.1	0.1	0.1	AAACATGGAAGCAATTA	chr18	MIMAT0005932	27878903	27878918	-
hsa-miR-30a	-0.218783	Not Detected	0	Not Detected	0.0507669	Not Detected	-0.0560055	-0.405516	Not Detected	-0.5935	Not Detected	-0.213535	Not Detected	-0.404184	0.0643488	0.1	0.1	0.1	0.1	0.1	0.1	CTTCCAGTCGAGGATG	chr6	MIMAT0000087	72113280	72113265	+
hsa-miR-30a*	-0.218783	Not Detected	0	Not Detected	0.0507669	Not Detected	-0.0560055	-0.405516	Not Detected	-0.5935	Not Detected	-0.213535	Not Detected	-0.404184	0.0643488	0.1	0.1	0.1	0.1	0.1	0.1	GCTGCAAACATCCGACT	chr6	MIMAT0000088	72113321	72113305	+
hsa-miR-30b	-0.222075	Detected	0.0124235	Detected	0	Detected	-0.069884	-0.339806	Detected	-1.1876	Detected	-0.744465	Detected	-0.757292	0.055172	31.2355	31.5776	30.2244	32.7657	20.7394	21.6677	AGCTGAGTGTAGGATGTT	chr8	MIMAT0000420	135812800	135812784	+
hsa-miR-30b*	-0.218783	Not Detected	0	Not Detected	0.0507669	Not Detected	-0.0560055	5.05077	Detected	4.83278	Detected	4.86455	Detected	4.91603	1.2858e-06	0.1	0.1	0.1	4.39043	4.30004	3.37798	GAAGTAAACATCCACCTCC	chr8	MIMAT0004589	135812838	135812821	+
hsa-miR-30c	0	Detected	-0.00693679	Detected	0.306515	Detected	0.0998594	0.0194187	Detected	-0.663661	Detected	-0.828704	Detected	-0.490982	0.101972	9.40009	8.03866	9.64405	10.844	7.69398	5.27336	GCTGAGAGTGTAGGATGT	chr1	MIMAT0000244	41222977	41222994	-
hsa-miR-30c-1*	-0.218783	Not Detected	0	Not Detected	0.0507669	Not Detected	-0.0560055	3.87471	Detected	4.57781	Detected	4.34821	Detected	4.26691	4.16737e-05	0.1	0.1	0.1	1.94302	3.60345	2.36169	GGAGTAAACAACCCTCTCC	chr1	MIMAT0004674	41223015	41223032	-
hsa-miR-30c-2*	-0.218783	Not Detected	0	Not Detected	0.0507669	Not Detected	-0.0560055	-0.405516	Not Detected	-0.5935	Not Detected	-0.213535	Not Detected	-0.404184	0.0643488	0.1	0.1	0.1	0.1	0.1	0.1	AGAGTAAACAGCCTTCTCC	chr6	MIMAT0004550	72086730	72086713	+
hsa-miR-30d	-0.0913839	Detected	0.104353	Detected	0	Detected	0.00432301	-0.305457	Detected	-0.496827	Detected	-0.388832	Detected	-0.397038	0.00712881	26.8682	26.4424	23.7468	26.3638	26.302	21.783	CTTCCAGTCGGGGA	chr8	MIMAT0000245	135817145	135817133	+
hsa-miR-30d*	-0.218783	Not Detected	0	Not Detected	0.0507669	Not Detected	-0.0560055	-0.405516	Not Detected	-0.5935	Not Detected	-0.213535	Not Detected	-0.404184	0.0643488	0.1	0.1	0.1	0.1	0.1	0.1	GCAGCAAACATCTGACTGA	chr8	MIMAT0004551	135817185	135817168	+
hsa-miR-30e	0	Detected	-0.0302658	Detected	0.0383468	Detected	0.00269365	-0.350699	Detected	-0.455032	Detected	-0.379166	Detected	-0.394966	0.000421636	30.0002	25.2437	25.5579	26.7772	28.3757	22.9829	CTTCCAGTCAAGGATGT	chr1	MIMAT0000692	41220049	41220064	-
hsa-miR-30e*	-0.122636	Detected	0	Detected	0.00356674	Detected	-0.0396899	-5.27513	Not Detected	-5.46311	Not Detected	-5.08315	Not Detected	-5.2738	1.50696e-06	3.12495	2.92348	2.82938	0.1	0.1	0.1	GCTGTAAACATCCGACTG	chr1	MIMAT0000693	40992676	40992693	-
hsa-miR-31	-0.218783	Not Detected	0	Not Detected	0.0507669	Not Detected	-0.0560055	5.66932	Detected	5.67364	Detected	5.59395	Detected	5.64564	3.19569e-07	0.1	0.1	0.1	6.74075	7.70187	5.60052	AGCTATGCCAGCATCTT	chr9	MIMAT0000089	21512141	21512126	+
hsa-miR-31*	-0.218783	Not Detected	0	Not Detected	0.0507669	Not Detected	-0.0560055	-0.405516	Not Detected	-0.5935	Not Detected	-0.213535	Not Detected	-0.404184	0.0643488	0.1	0.1	0.1	0.1	0.1	0.1	ATGGCAATATGTTGGCATAG	chr9	MIMAT0004504	21512178	21512160	+
hsa-miR-32	-0.218783	Not Detected	0	Not Detected	0.0507669	Not Detected	-0.0560055	-0.405516	Not Detected	-0.5935	Not Detected	-0.213535	Not Detected	-0.404184	0.0643488	0.1	0.1	0.1	0.1	0.1	0.1	TGCAACTTAGTAATGTGCAA	chr9	MIMAT0000090	111808535	111808517	+
hsa-miR-32*	0.243422	Detected	0	Detected	-0.193486	Detected	0.0166454	0.206661	Detected	0.803153	Detected	0.319219	Detected	0.443011	0.127684	19.2282	13.9573	11.7835	21.3346	36.7482	20.1919	AAATATCACACACACTAAATTG	chr9	MIMAT0004505	111808576	111808556	+
hsa-miR-320a	0	Detected	0.0971808	Detected	-0.0777316	Detected	0.00648308	-0.737118	Detected	-0.582384	Detected	-0.585053	Detected	-0.634852	0.000875176	67.4275	61.9771	53.0023	46.042	58.3879	44.7856	TCGCCCTCTCAAC	chr8	MIMAT0000510	22102543	22102531	+
hsa-miR-320b	0	Detected	0.171197	Detected	-0.0526137	Detected	0.0395279	-0.72195	Detected	-0.546883	Detected	-0.499113	Detected	-0.589315	0.0027727	134.571	130.205	107.639	92.8614	119.433	94.8689	TTGCCCTCTCAACCC	chr1	MIMAT0005792	117214416	117214430	-
hsa-miR-320c	0.0147943	Detected	0	Detected	-0.197509	Detected	-0.060905	-0.44613	Detected	-0.0513587	Detected	-0.153475	Detected	-0.216988	0.317159	104.177	88.6046	74.5964	86.145	129.02	92.3711	ACCCTCTCAACCCAG	chr18	MIMAT0005793	19263525	19263539	-
hsa-miR-320d	0	Detected	0.0924382	Detected	-0.104836	Detected	-0.00413259	-0.890651	Detected	-0.709349	Detected	-0.737674	Detected	-0.779225	0.000638627	150.541	137.918	116.132	92.4173	119.377	89.9523	TCCTCTCAACCCAGC	chr13	MIMAT0006764	41302011	41301997	+
hsa-miR-323-3p	-0.218783	Not Detected	0	Not Detected	0.0507669	Not Detected	-0.0560055	-0.405516	Not Detected	-0.5935	Not Detected	-0.213535	Not Detected	-0.404184	0.0643488	0.1	0.1	0.1	0.1	0.1	0.1	AGAGGTCGACCGTGTAATGT	chr14	MIMAT0000755	100561873	100561892	-
hsa-miR-323-5p	-0.218783	Not Detected	0	Not Detected	0.0507669	Not Detected	-0.0560055	-0.405516	Not Detected	-0.5935	Not Detected	-0.213535	Not Detected	-0.404184	0.0643488	0.1	0.1	0.1	0.1	0.1	0.1	GCGAACGCGCCACG	chr14	MIMAT0004696	101492093	101492105	-
hsa-miR-323b-5p	-0.218783	Not Detected	0	Not Detected	0.0507669	Not Detected	-0.0560055	-0.405516	Not Detected	-0.5935	Not Detected	-0.213535	Not Detected	-0.404184	0.0643488	0.1	0.1	0.1	0.1	0.1	0.1	TGCGAACTCACCACGGA	chr14	MIMAT0001630	101522576	101522592	-
hsa-miR-324-3p	0.10237	Detected	0	Detected	-0.117381	Detected	-0.00500361	-0.735703	Detected	-0.652773	Detected	-0.815704	Detected	-0.734727	0.000763992	78.9121	63.1636	56.2146	50.2424	60.6211	41.6098	CCAGCAGCACCTGGGG	chr17	MIMAT0000762	7067411	7067396	+
hsa-miR-324-5p	0.175642	Detected	0	Detected	-0.108423	Detected	0.0224063	-0.855214	Detected	-0.814139	Detected	-0.825257	Detected	-0.831537	0.000519259	124.223	94.5081	84.6346	69.1984	81.1054	61.8475	ACACCAATGCCCTAGGG	chr17	MIMAT0000761	7126653	7126638	+
hsa-miR-325	-0.218783	Not Detected	0	Not Detected	0.0507669	Not Detected	-0.0560055	-0.405516	Not Detected	-0.5935	Not Detected	-0.213535	Not Detected	-0.404184	0.0643488	0.1	0.1	0.1	0.1	0.1	0.1	ACACTTACTGGACACCTAC	chrX	MIMAT0000771	76225866	76225849	+
hsa-miR-326	-0.218783	Not Detected	0	Not Detected	0.0507669	Not Detected	-0.0560055	-0.405516	Not Detected	-0.5935	Not Detected	-0.213535	Not Detected	-0.404184	0.0643488	0.1	0.1	0.1	0.1	0.1	0.1	CTGGAGGAAGGGCCCAG	chr11	MIMAT0000756	75046214	75046199	+
hsa-miR-328	-0.218783	Not Detected	0	Not Detected	0.0507669	Not Detected	-0.0560055	6.95317	Detected	6.63425	Detected	6.58549	Detected	6.7243	1.14727e-06	0.1	0.1	0.1	16.4129	14.9889	11.1355	ACGGAAGGGCAGAGAGGG	chr16	MIMAT0000752	67236292	67236276	+
hsa-miR-329	-0.218783	Not Detected	0	Not Detected	0.0507669	Not Detected	-0.0560055	-0.405516	Not Detected	-0.5935	Not Detected	-0.213535	Not Detected	-0.404184	0.0643488	0.1	0.1	0.1	0.1	0.1	0.1	AAAGAGGTTAACCAGGTGTG	chr14	MIMAT0001629	101493173	101493192	-
hsa-miR-330-3p	-0.218783	Not Detected	0	Not Detected	0.0507669	Not Detected	-0.0560055	-0.405516	Not Detected	-0.5935	Not Detected	-0.213535	Not Detected	-0.404184	0.0643488	0.1	0.1	0.1	0.1	0.1	0.1	TCTCTGCAGGCCGTG	chr19	MIMAT0000751	46142330	46142316	+
hsa-miR-330-5p	-0.218783	Not Detected	0	Not Detected	0.0507669	Not Detected	-0.0560055	-0.405516	Not Detected	-0.5935	Not Detected	-0.213535	Not Detected	-0.404184	0.0643488	0.1	0.1	0.1	0.1	0.1	0.1	GCCTAAGACACAGGCCC	chr19	MIMAT0004693	46142290	46142275	+
hsa-miR-331-3p	-0.0384903	Detected	0	Detected	0.00684643	Detected	-0.010548	-0.582583	Detected	-0.678295	Detected	-0.674053	Detected	-0.644977	5.00546e-05	110.22	97.2719	94.3552	86.0368	91.7194	70.6899	TTCTAGGATAGGCCCAGGG	chr12	MIMAT0000760	94226389	94226407	-
hsa-miR-331-5p	-0.218783	Not Detected	0	Not Detected	0.0507669	Not Detected	-0.0560055	-0.405516	Not Detected	-0.5935	Not Detected	-0.213535	Not Detected	-0.404184	0.0643488	0.1	0.1	0.1	0.1	0.1	0.1	GGATCCCTGGGACC	chr12	MIMAT0004700	95702230	95702242	-
hsa-miR-335	-0.218783	Not Detected	0	Not Detected	0.0507669	Not Detected	-0.0560055	-0.405516	Not Detected	-0.5935	Not Detected	-0.213535	Not Detected	-0.404184	0.0643488	0.1	0.1	0.1	0.1	0.1	0.1	ACATTTTTCGTTATTGCTC	chr7	MIMAT0000765	130135972	130135989	-
hsa-miR-335*	-0.218783	Not Detected	0	Not Detected	0.0507669	Not Detected	-0.0560055	-0.405516	Not Detected	-0.5935	Not Detected	-0.213535	Not Detected	-0.404184	0.0643488	0.1	0.1	0.1	0.1	0.1	0.1	GGTCAGGAGCAATAATGAAAAA	chr7	MIMAT0004703	130136004	130136024	-
hsa-miR-337-3p	-0.218783	Not Detected	0	Not Detected	0.0507669	Not Detected	-0.0560055	-0.405516	Not Detected	-0.5935	Not Detected	-0.213535	Not Detected	-0.404184	0.0643488	0.1	0.1	0.1	0.1	0.1	0.1	GAAGAAAGGCATCATATAGGAG	chr14	MIMAT0000754	101340891	101340911	-
hsa-miR-337-5p	-0.218783	Not Detected	0	Not Detected	0.0507669	Not Detected	-0.0560055	-0.405516	Not Detected	-0.5935	Not Detected	-0.213535	Not Detected	-0.404184	0.0643488	0.1	0.1	0.1	0.1	0.1	0.1	AACTCCTGTATGAAGCCG	chr14	MIMAT0004695	101340856	101340872	-
hsa-miR-338-3p	-0.122422	Detected	0	Detected	0.177128	Detected	0.0182351	0.331572	Detected	-0.115907	Detected	-0.18227	Detected	0.0111316	0.970944	14.0349	13.1281	14.3298	21.882	18.2798	13.4157	CAACAAAATCACTGATGCTGG	chr17	MIMAT0000763	79099745	79099726	+
hsa-miR-338-5p	-0.218783	Not Detected	0	Not Detected	0.0507669	Not Detected	-0.0560055	-0.405516	Not Detected	-0.5935	Not Detected	-0.213535	Not Detected	-0.404184	0.0643488	0.1	0.1	0.1	0.1	0.1	0.1	CACTCAGCACCAGGA	chr17	MIMAT0004701	79099709	79099696	+
hsa-miR-339-3p	0	Detected	-3.5767	Not Detected	0.187902	Detected	-1.1296	1.65115	Detected	1.24025	Detected	1.47896	Detected	1.45679	0.103438	1.38853	0.1	1.31213	4.96379	4.25312	3.85644	CGGCTCTGTCGTCG	chr7	MIMAT0004702	1062640	1062628	+
hsa-miR-339-5p	-0.218783	Not Detected	0	Not Detected	0.0507669	Not Detected	-0.0560055	-0.405516	Not Detected	-0.5935	Not Detected	-0.213535	Not Detected	-0.404184	0.0643488	0.1	0.1	0.1	0.1	0.1	0.1	CGTGAGCTCCTGGA	chr7	MIMAT0000764	1062605	1062593	+
hsa-miR-33a	-0.218783	Not Detected	0	Not Detected	0.0507669	Not Detected	-0.0560055	-0.405516	Not Detected	-0.5935	Not Detected	-0.213535	Not Detected	-0.404184	0.0643488	0.1	0.1	0.1	0.1	0.1	0.1	TGCAATGCAACTACAATGCAC	chr22	MIMAT0000091	42296954	42296973	-
hsa-miR-33a*	-0.218783	Not Detected	0	Not Detected	0.0507669	Not Detected	-0.0560055	-0.405516	Not Detected	-0.5935	Not Detected	-0.213535	Not Detected	-0.404184	0.0643488	0.1	0.1	0.1	0.1	0.1	0.1	GTGATGCACTGTGGAA	chr22	MIMAT0004506	42297000	42297014	-
hsa-miR-33b	-0.218783	Not Detected	0	Not Detected	0.0507669	Not Detected	-0.0560055	-0.405516	Not Detected	-0.5935	Not Detected	-0.213535	Not Detected	-0.404184	0.0643488	0.1	0.1	0.1	0.1	0.1	0.1	GCAATGCAACAGCAATGCAC	chr17	MIMAT0003301	17717184	17717166	+
hsa-miR-33b*	-0.218783	Not Detected	0	Not Detected	0.0507669	Not Detected	-0.0560055	5.88374	Detected	5.10994	Detected	5.21164	Detected	5.40177	2.88295e-05	0.1	0.1	0.1	7.82088	5.21083	4.29674	GGGCTGCACTGCCG	chr17	MIMAT0004811	17717224	17717212	+
hsa-miR-340	-0.0575347	Detected	0.0102305	Detected	0	Detected	-0.0157681	-0.775266	Detected	-1.04755	Detected	-0.898062	Detected	-0.906959	0.000397313	19.4323	17.501	16.7765	13.4486	12.6853	10.8124	AATCAGTCTCATTGCTTTA	chr5	MIMAT0004692	179442339	179442322	+
hsa-miR-340*	-0.218783	Not Detected	0	Not Detected	4.67918	Detected	1.4868	4.981	Detected	-0.5935	Not Detected	-0.213535	Not Detected	1.39132	0.970238	0.1	0.1	2.47338	4.18314	0.1	0.1	GCTATAAAGTAACTGAGACGG	chr5	MIMAT0000750	179442381	179442362	+
hsa-miR-342-3p	-0.169363	Detected	0.069725	Detected	0	Detected	-0.0332125	-0.600404	Detected	-1.03076	Detected	-0.896181	Detected	-0.842447	0.00512822	154.293	156.48	143.942	130.257	110.114	92.8909	ACGGGTGCGATTTCTG	chr14	MIMAT0000753	100576060	100576074	-
hsa-miR-342-5p	0	Detected	0.141302	Detected	-0.025162	Detected	0.0387135	-0.501208	Detected	-0.562871	Detected	-0.798748	Detected	-0.620943	0.00321223	5.82935	5.52454	4.75229	4.68763	5.11658	3.33882	TCAATCACAGATAGCACCC	chr14	MIMAT0004694	100576013	100576030	-
hsa-miR-345	3.83038	Detected	-0.0507669	Not Detected	0	Not Detected	1.25987	-0.456283	Not Detected	-0.644267	Not Detected	-0.264302	Not Detected	-0.454951	0.254495	1.71476	0.1	0.1	0.1	0.1	0.1	GAGCCCTGGACTAG	chr14	MIMAT0000772	100774222	100774234	-
hsa-miR-346	-0.218783	Not Detected	0	Not Detected	0.0507669	Not Detected	-0.0560055	-0.405516	Not Detected	-0.5935	Not Detected	-0.213535	Not Detected	-0.404184	0.0643488	0.1	0.1	0.1	0.1	0.1	0.1	AGAGGCAGGCATGCGGG	chr10	MIMAT0000773	88024492	88024477	+
hsa-miR-34a	0	Detected	0.0139785	Detected	-0.0620851	Detected	-0.0160356	-0.156989	Detected	-0.316076	Detected	-0.423405	Detected	-0.298823	0.024942	529.549	459.467	420.799	540.58	551.517	393.431	ACAACCAGCTAAGACACTGC	chr1	MIMAT0000255	9211769	9211751	+
hsa-miR-34a*	-0.233596	Detected	0	Detected	0.317547	Detected	0.0279835	0.250664	Detected	-0.546726	Detected	0.0508759	Detected	-0.0817285	0.722529	3.69066	3.72875	4.48613	5.87615	3.85162	4.47877	AGGGCAGTATACTTGCTG	chr1	MIMAT0004557	9211811	9211795	+
hsa-miR-34b	0.13089	Detected	-0.177466	Detected	0	Detected	-0.0155255	0.97143	Detected	0.650776	Detected	0.820734	Detected	0.814313	0.00297721	9.93226	6.89229	7.52495	20.2436	18.465	15.9636	ATGGCAGTGGAGTTAGT	chr11	MIMAT0004676	111383718	111383733	-
hsa-miR-34b*	0	Detected	0.0657735	Detected	-0.0168605	Detected	0.0163043	0.247882	Detected	0.0964589	Detected	-0.001266	Detected	0.114358	0.270438	254.436	228.833	208.622	343.883	352.709	253.29	CAATCAGCTAATGACACTGCCT	chr11	MIMAT0000685	110888886	110888907	-
hsa-miR-34c-3p	-0.218783	Not Detected	0	Not Detected	0.0507669	Not Detected	-0.0560055	3.60994	Detected	-0.5935	Not Detected	3.95719	Detected	2.32454	0.179451	0.1	0.1	0.1	1.61723	0.1	1.801	CCTGGCCGTGTGG	chr11	MIMAT0004677	111384219	111384230	-
hsa-miR-34c-5p	0.0230317	Detected	-0.0941281	Detected	0	Detected	-0.0236988	0.172656	Detected	-0.283922	Detected	-0.162176	Detected	-0.0911474	0.657652	79.3618	62.8757	64.7941	100.199	83.1783	69.547	GCAATCAGCTAACTACACTG	chr11	MIMAT0000686	110889389	110889408	-
hsa-miR-361-3p	-0.218783	Not Detected	0	Not Detected	0.0507669	Not Detected	-0.0560055	-0.405516	Not Detected	-0.5935	Not Detected	-0.213535	Not Detected	-0.404184	0.0643488	0.1	0.1	0.1	0.1	0.1	0.1	AAATCAGAATCACACCTGGG	chrX	MIMAT0004682	85158707	85158689	+
hsa-miR-361-5p	0	Detected	0.171182	Detected	-0.00345755	Detected	0.055908	-0.508164	Detected	-0.657244	Detected	-0.626113	Detected	-0.597174	0.000880782	52.1817	50.4881	43.1852	41.7597	42.9011	33.6868	GTACCCCTGGAGATTC	chrX	MIMAT0000703	85045323	85045308	+
hsa-miR-362-3p	-0.0291502	Detected	0	Detected	0.475894	Detected	0.148915	-0.679762	Detected	-0.695098	Detected	-0.896312	Detected	-0.757057	0.00702619	4.98534	4.37129	5.86929	3.61454	4.07404	2.72316	TGAATCCTTGAATAGGTGTG	chrX	MIMAT0004683	49773616	49773634	-
hsa-miR-362-5p	0	Detected	0.0495348	Detected	-0.143019	Detected	-0.0311613	-1.11592	Detected	-1.09504	Detected	-1.13959	Detected	-1.11685	5.1814e-05	55.649	49.489	41.8083	29.2242	33.7768	25.1668	ACTCACACCTAGGTTCC	chrX	MIMAT0000705	49660323	49660339	-
hsa-miR-363	-0.218783	Not Detected	0	Not Detected	0.0507669	Not Detected	-0.0560055	-0.405516	Not Detected	-0.5935	Not Detected	-0.213535	Not Detected	-0.404184	0.0643488	0.1	0.1	0.1	0.1	0.1	0.1	TACAGATGGATACCGTGCA	chrX	MIMAT0000707	133303478	133303461	+
hsa-miR-363*	-0.218783	Not Detected	0	Not Detected	0.0507669	Not Detected	-0.0560055	-0.405516	Not Detected	-0.5935	Not Detected	-0.213535	Not Detected	-0.404184	0.0643488	0.1	0.1	0.1	0.1	0.1	0.1	AAATTGCATCGTGATCCAC	chrX	MIMAT0003385	133303435	133303418	+
hsa-miR-365	-0.316273	Detected	0	Detected	0.123152	Detected	-0.0643737	-0.267213	Detected	-0.918883	Detected	-0.593214	Detected	-0.593103	0.0822852	12.0838	12.9286	13.5938	14.2293	10.3181	9.93701	ATAAGGATTTTTAGGGGCATTA	chr16	MIMAT0000710	14403197	14403218	-
hsa-miR-365*	-0.218783	Not Detected	0	Not Detected	0.0507669	Not Detected	-0.0560055	-0.405516	Not Detected	-0.5935	Not Detected	-0.213535	Not Detected	-0.404184	0.0643488	0.1	0.1	0.1	0.1	0.1	0.1	ACAGCTGCCCCTGA	chr17	MIMAT0009199	29902467	29902479	-
hsa-miR-367	-0.218783	Not Detected	0	Not Detected	0.0507669	Not Detected	-0.0560055	-0.405516	Not Detected	-0.5935	Not Detected	-0.213535	Not Detected	-0.404184	0.0643488	0.1	0.1	0.1	0.1	0.1	0.1	TCACCATTGCTAAAGTGCAAT	chr4	MIMAT0000719	113569094	113569075	+
hsa-miR-367*	-0.218783	Not Detected	0	Not Detected	0.0507669	Not Detected	-0.0560055	-0.405516	Not Detected	-0.5935	Not Detected	-0.213535	Not Detected	-0.404184	0.0643488	0.1	0.1	0.1	0.1	0.1	0.1	AGAGTTGCATATTAGCAACAGT	chr4	MIMAT0004686	113569056	113569036	+
hsa-miR-369-3p	-0.218783	Not Detected	0	Not Detected	0.0507669	Not Detected	-0.0560055	-0.405516	Not Detected	-0.5935	Not Detected	-0.213535	Not Detected	-0.404184	0.0643488	0.1	0.1	0.1	0.1	0.1	0.1	AAAGATCAACCATGTATTATT	chr14	MIMAT0000721	101531979	101531998	-
hsa-miR-369-5p	-0.218783	Not Detected	0	Not Detected	0.0507669	Not Detected	-0.0560055	-0.405516	Not Detected	-0.5935	Not Detected	-0.213535	Not Detected	-0.404184	0.0643488	0.1	0.1	0.1	0.1	0.1	0.1	GCGAATATAACACGGTCGAT	chr14	MIMAT0001621	101531946	101531964	-
hsa-miR-370	-0.218783	Not Detected	0	Not Detected	0.0507669	Not Detected	-0.0560055	-0.405516	Not Detected	-0.5935	Not Detected	-0.213535	Not Detected	-0.404184	0.0643488	0.1	0.1	0.1	0.1	0.1	0.1	ACCAGGTTCCACCC	chr14	MIMAT0000722	101377532	101377544	-
hsa-miR-371-3p	-0.218783	Not Detected	0	Not Detected	0.0507669	Not Detected	-0.0560055	-0.405516	Not Detected	-0.5935	Not Detected	-0.213535	Not Detected	-0.404184	0.0643488	0.1	0.1	0.1	0.1	0.1	0.1	ACACTCAAAAGATGGCGGC	chr19	MIMAT0000723	54290974	54290992	-
hsa-miR-371-5p	-0.218783	Not Detected	0	Not Detected	0.0507669	Not Detected	-0.0560055	6.84834	Detected	7.31711	Detected	7.12966	Detected	7.09837	1.47219e-06	0.1	0.1	0.1	15.2626	24.062	16.2376	AGTGCCCCCACAG	chr19	MIMAT0004687	54290942	54290953	-
hsa-miR-372	-0.218783	Not Detected	0	Not Detected	0.0507669	Not Detected	-0.0560055	-0.405516	Not Detected	-0.5935	Not Detected	-0.213535	Not Detected	-0.404184	0.0643488	0.1	0.1	0.1	0.1	0.1	0.1	ACGCTCAAATGTCGCAGC	chr19	MIMAT0000724	54291191	54291207	-
hsa-miR-373	-0.218783	Not Detected	0	Not Detected	0.0507669	Not Detected	-0.0560055	-0.405516	Not Detected	-0.5935	Not Detected	-0.213535	Not Detected	-0.404184	0.0643488	0.1	0.1	0.1	0.1	0.1	0.1	ACACCCCAAAATCGAAGC	chr19	MIMAT0000726	54292008	54292024	-
hsa-miR-373*	-0.218783	Not Detected	0	Not Detected	0.0507669	Not Detected	-0.0560055	-0.405516	Not Detected	-0.5935	Not Detected	-0.213535	Not Detected	-0.404184	0.0643488	0.1	0.1	0.1	0.1	0.1	0.1	GGAAAGCGCCCCC	chr19	MIMAT0000725	54291974	54291985	-
hsa-miR-374a	0.245118	Detected	0	Detected	-0.0184996	Detected	0.0755396	-0.566548	Detected	-1.20302	Detected	-0.800211	Detected	-0.856591	0.0103323	16.0956	11.6697	11.1226	10.4372	7.6485	7.77055	CACTTATCAGGTTGTATTATAA	chrX	MIMAT0000727	73423878	73423857	+
hsa-miR-374a*	-0.218783	Not Detected	0	Not Detected	0.0507669	Not Detected	-0.0560055	-0.405516	Not Detected	-0.5935	Not Detected	-0.213535	Not Detected	-0.404184	0.0643488	0.1	0.1	0.1	0.1	0.1	0.1	AATTACAATACAATCTGATAAG	chrX	MIMAT0004688	73507183	73507163	+
hsa-miR-374b	-0.167584	Detected	0	Detected	0.141587	Detected	-0.00866588	-0.618624	Detected	-1.79755	Detected	-1.75932	Detected	-1.39183	0.0252487	8.98464	8.67138	9.2348	7.48059	3.76386	2.97002	CACTTAGCAGGTTGTATTA	chrX	MIMAT0004955	73438413	73438396	+
hsa-miR-374b*	-0.218783	Not Detected	0	Not Detected	0.0507669	Not Detected	-0.0560055	-0.405516	Not Detected	-0.5935	Not Detected	-0.213535	Not Detected	-0.404184	0.0643488	0.1	0.1	0.1	0.1	0.1	0.1	AATGATAATACAACCTGCTAAG	chrX	MIMAT0004956	73438443	73438423	+
hsa-miR-375	0.0251992	Detected	0	Detected	-0.0884888	Detected	-0.0210965	-0.242169	Detected	-0.384385	Detected	-0.408888	Detected	-0.345147	0.00653423	9.41675	7.95161	7.21996	8.90486	9.19189	6.94461	TCACGCGAGCCGAAC	chr2	MIMAT0000728	219866427	219866414	+
hsa-miR-376a	-0.218783	Not Detected	0	Not Detected	0.0507669	Not Detected	-0.0560055	-0.405516	Not Detected	-0.5935	Not Detected	-0.213535	Not Detected	-0.404184	0.0643488	0.1	0.1	0.1	0.1	0.1	0.1	ACGTGGATTTTCCTCTATG	chr14	MIMAT0000729	101506457	101506475	-
hsa-miR-376a*	-0.218783	Not Detected	0	Not Detected	0.0507669	Not Detected	-0.0560055	-0.405516	Not Detected	-0.5935	Not Detected	-0.213535	Not Detected	-0.404184	0.0643488	0.1	0.1	0.1	0.1	0.1	0.1	TACTCATAGAAGGAGAATCTAC	chr14	MIMAT0003386	101507126	101507146	-
hsa-miR-376b	-0.218783	Not Detected	0	Not Detected	0.0507669	Not Detected	-0.0560055	-0.405516	Not Detected	-0.5935	Not Detected	-0.213535	Not Detected	-0.404184	0.0643488	0.1	0.1	0.1	0.1	0.1	0.1	AACATGGATTTTCCTCTATG	chr14	MIMAT0002172	101506837	101506855	-
hsa-miR-376c	-0.218783	Not Detected	0	Not Detected	0.0507669	Not Detected	-0.0560055	-0.405516	Not Detected	-0.5935	Not Detected	-0.213535	Not Detected	-0.404184	0.0643488	0.1	0.1	0.1	0.1	0.1	0.1	ACGTGGAATTTCCTCTATG	chr14	MIMAT0000720	101506072	101506089	-
hsa-miR-377	-0.218783	Not Detected	0	Not Detected	0.0507669	Not Detected	-0.0560055	-0.405516	Not Detected	-0.5935	Not Detected	-0.213535	Not Detected	-0.404184	0.0643488	0.1	0.1	0.1	0.1	0.1	0.1	ACAAAAGTTGCCTTTGTGTG	chr14	MIMAT0000730	101528434	101528452	-
hsa-miR-377*	-0.218783	Not Detected	0	Not Detected	0.0507669	Not Detected	-0.0560055	-0.405516	Not Detected	-0.5935	Not Detected	-0.213535	Not Detected	-0.404184	0.0643488	0.1	0.1	0.1	0.1	0.1	0.1	GAATTCACCAAGGGCAACC	chr14	MIMAT0004689	101528397	101528414	-
hsa-miR-378	-0.00256824	Detected	0.119632	Detected	0	Detected	0.0390213	-0.867016	Detected	-0.742147	Detected	-0.676489	Detected	-0.761884	0.000313062	33.1069	30.9631	27.5137	20.6969	25.7089	20.6761	CCTTCTGACTCCA	chr5	MIMAT0000732	149112439	149112450	-
hsa-miR-378*	-0.218783	Not Detected	0	Not Detected	0.0507669	Not Detected	-0.0560055	-0.405516	Not Detected	-0.5935	Not Detected	-0.213535	Not Detected	-0.404184	0.0643488	0.1	0.1	0.1	0.1	0.1	0.1	ACACAGGACCTGGAGTCA	chr5	MIMAT0000731	149092589	149092606	-
hsa-miR-379	-0.218783	Not Detected	0	Not Detected	0.0507669	Not Detected	-0.0560055	-0.405516	Not Detected	-0.5935	Not Detected	-0.213535	Not Detected	-0.404184	0.0643488	0.1	0.1	0.1	0.1	0.1	0.1	CCTACGTTCCATAGTC	chr14	MIMAT0000733	101488414	101488428	-
hsa-miR-379*	-0.218783	Not Detected	0	Not Detected	0.0507669	Not Detected	-0.0560055	-0.405516	Not Detected	-0.5935	Not Detected	-0.213535	Not Detected	-0.404184	0.0643488	0.1	0.1	0.1	0.1	0.1	0.1	AGTTAGTGGACCATGTTA	chr14	MIMAT0004690	101488451	101488467	-
hsa-miR-380	-0.218783	Not Detected	0	Not Detected	0.0507669	Not Detected	-0.0560055	-0.405516	Not Detected	-0.5935	Not Detected	-0.213535	Not Detected	-0.404184	0.0643488	0.1	0.1	0.1	0.1	0.1	0.1	AAGATGTGGACCATATTACATA	chr14	MIMAT0000735	100561146	100561167	-
hsa-miR-380*	-0.218783	Not Detected	0	Not Detected	0.0507669	Not Detected	-0.0560055	-0.405516	Not Detected	-0.5935	Not Detected	-0.213535	Not Detected	-0.404184	0.0643488	0.1	0.1	0.1	0.1	0.1	0.1	GCGCATGTTCTATGGTC	chr14	MIMAT0000734	100561116	100561132	-
hsa-miR-381	-0.218783	Not Detected	0	Not Detected	0.0507669	Not Detected	-0.0560055	-0.405516	Not Detected	-0.5935	Not Detected	-0.213535	Not Detected	-0.404184	0.0643488	0.1	0.1	0.1	0.1	0.1	0.1	ACAGAGAGCTTGCCCT	chr14	MIMAT0000736	101512312	101512326	-
hsa-miR-382	-0.218783	Not Detected	0	Not Detected	0.0507669	Not Detected	-0.0560055	4.45687	Detected	4.76246	Detected	4.52809	Detected	4.58247	3.0438e-06	0.1	0.1	0.1	2.90886	4.09549	2.67529	CGAATCCACCACGAAC	chr14	MIMAT0000737	101520660	101520674	-
hsa-miR-383	-0.218783	Not Detected	0	Not Detected	0.0507669	Not Detected	-0.0560055	-0.405516	Not Detected	-0.5935	Not Detected	-0.213535	Not Detected	-0.404184	0.0643488	0.1	0.1	0.1	0.1	0.1	0.1	AGCCACAATCACCTTCT	chr8	MIMAT0000738	14710974	14710959	+
hsa-miR-384	-0.218783	Not Detected	0	Not Detected	0.0507669	Not Detected	-0.0560055	-0.405516	Not Detected	-0.5935	Not Detected	-0.213535	Not Detected	-0.404184	0.0643488	0.1	0.1	0.1	0.1	0.1	0.1	TATGAACAATTTCTAGGAAT	chrX	MIMAT0001075	76139773	76139755	+
hsa-miR-409-3p	-0.218783	Not Detected	0	Not Detected	0.0507669	Not Detected	-0.0560055	-0.405516	Not Detected	-0.5935	Not Detected	-0.213535	Not Detected	-0.404184	0.0643488	0.1	0.1	0.1	0.1	0.1	0.1	AGGGGTTCACCGAGCA	chr14	MIMAT0001639	100601442	100601457	-
hsa-miR-409-5p	-0.218783	Not Detected	0	Not Detected	0.0507669	Not Detected	-0.0560055	-0.405516	Not Detected	-0.5935	Not Detected	-0.213535	Not Detected	-0.404184	0.0643488	0.1	0.1	0.1	0.1	0.1	0.1	ATGCAAAGTTGCTCGGGTA	chr14	MIMAT0001638	101531656	101531673	-
hsa-miR-410	-0.218783	Not Detected	0	Not Detected	0.0507669	Not Detected	-0.0560055	-0.405516	Not Detected	-0.5935	Not Detected	-0.213535	Not Detected	-0.404184	0.0643488	0.1	0.1	0.1	0.1	0.1	0.1	ACAGGCCATCTGTGTTATA	chr14	MIMAT0002171	101532301	101532318	-
hsa-miR-411	-0.218783	Not Detected	0	Not Detected	0.0507669	Not Detected	-0.0560055	-0.405516	Not Detected	-0.5935	Not Detected	-0.213535	Not Detected	-0.404184	0.0643488	0.1	0.1	0.1	0.1	0.1	0.1	CGTACGCTATACGGTCTA	chr14	MIMAT0003329	101489681	101489697	-
hsa-miR-411*	-0.218783	Not Detected	0	Not Detected	0.0507669	Not Detected	-0.0560055	-0.405516	Not Detected	-0.5935	Not Detected	-0.213535	Not Detected	-0.404184	0.0643488	0.1	0.1	0.1	0.1	0.1	0.1	GGTTAGTGGACCGTGT	chr14	MIMAT0004813	101489719	101489733	-
hsa-miR-412	-0.218783	Not Detected	0	Not Detected	0.0507669	Not Detected	-0.0560055	-0.405516	Not Detected	-0.5935	Not Detected	-0.213535	Not Detected	-0.404184	0.0643488	0.1	0.1	0.1	0.1	0.1	0.1	ACGGCTAGTGGACCAG	chr14	MIMAT0002170	101531845	101531859	-
hsa-miR-421	-0.140885	Detected	0.0108297	Detected	0	Detected	-0.0433519	-0.344037	Detected	-5.47915	Not Detected	-0.345414	Detected	-2.0562	0.304946	3.12016	2.97843	2.85394	3.08485	0.1	2.69791	GCGCCCAATTAATGTCTG	chrX	MIMAT0003339	73438281	73438265	+
hsa-miR-422a	-0.218783	Not Detected	0	Not Detected	0.0507669	Not Detected	-0.0560055	-0.405516	Not Detected	-0.5935	Not Detected	-0.213535	Not Detected	-0.404184	0.0643488	0.1	0.1	0.1	0.1	0.1	0.1	GCCTTCTGACCCTA	chr15	MIMAT0001339	64163159	64163147	+
hsa-miR-423-3p	-0.218783	Not Detected	0	Not Detected	0.0507669	Not Detected	-0.0560055	-0.405516	Not Detected	-0.5935	Not Detected	-0.213535	Not Detected	-0.404184	0.0643488	0.1	0.1	0.1	0.1	0.1	0.1	ACTGAGGGGCCTCA	chr17	MIMAT0001340	28444159	28444171	-
hsa-miR-423-5p	-0.0843205	Detected	0.0121989	Detected	0	Detected	-0.0240405	-0.244423	Detected	-0.256645	Detected	-0.174673	Detected	-0.225247	0.00711233	19.1805	17.622	16.8695	19.5379	22.0692	17.9507	AAAGTCTCGCTCTCTG	chr17	MIMAT0004748	28444121	28444135	-
hsa-miR-424	-0.203909	Detected	0	Detected	0.0664203	Detected	-0.0458296	0.54406	Detected	-0.973318	Detected	-0.61407	Detected	-0.347776	0.551505	6.07206	6.00978	6.07534	11.6067	4.61872	4.55287	TTCAAAACATGAATTGCTGCTG	chrX	MIMAT0001341	133680675	133680655	+
hsa-miR-424*	-0.218783	Not Detected	0	Not Detected	0.0507669	Not Detected	-0.0560055	-0.405516	Not Detected	-0.5935	Not Detected	-0.213535	Not Detected	-0.404184	0.0643488	0.1	0.1	0.1	0.1	0.1	0.1	ATAGCAGCGCCTCA	chrX	MIMAT0004749	133680711	133680699	+
hsa-miR-425	0	Detected	0.328124	Detected	-0.0442758	Detected	0.0946159	-0.291759	Detected	-0.896716	Detected	-0.876176	Detected	-0.688217	0.0273676	24.3582	26.2761	19.5963	22.648	16.9632	13.2224	TCAACGGGAGTGATCGTG	chr3	MIMAT0003393	49032620	49032603	+
hsa-miR-425*	-0.218783	Not Detected	0	Not Detected	0.0507669	Not Detected	-0.0560055	-0.405516	Not Detected	-0.5935	Not Detected	-0.213535	Not Detected	-0.404184	0.0643488	0.1	0.1	0.1	0.1	0.1	0.1	GGGCGGACACGAC	chr3	MIMAT0001343	49057656	49057645	+
hsa-miR-429	-0.218783	Not Detected	0	Not Detected	0.0507669	Not Detected	-0.0560055	-0.405516	Not Detected	-0.5935	Not Detected	-0.213535	Not Detected	-0.404184	0.0643488	0.1	0.1	0.1	0.1	0.1	0.1	ACGGTTTTACCAGACAGTA	chr1	MIMAT0001536	1104439	1104456	-
hsa-miR-431	-0.218783	Not Detected	0	Not Detected	0.0507669	Not Detected	-0.0560055	-0.405516	Not Detected	-0.5935	Not Detected	-0.213535	Not Detected	-0.404184	0.0643488	0.1	0.1	0.1	0.1	0.1	0.1	TGCATGACGGCCTGC	chr14	MIMAT0001625	101347370	101347383	-
hsa-miR-431*	-0.218783	Not Detected	0	Not Detected	0.0507669	Not Detected	-0.0560055	-0.405516	Not Detected	-0.5935	Not Detected	-0.213535	Not Detected	-0.404184	0.0643488	0.1	0.1	0.1	0.1	0.1	0.1	AGAAGCCCTGCAAGACG	chr14	MIMAT0004757	101347412	101347427	-
hsa-miR-432	-0.218783	Not Detected	0	Not Detected	0.0507669	Not Detected	-0.0560055	-0.405516	Not Detected	-0.5935	Not Detected	-0.213535	Not Detected	-0.404184	0.0643488	0.1	0.1	0.1	0.1	0.1	0.1	CCACCCAATGACCTACTC	chr14	MIMAT0002814	101350839	101350855	-
hsa-miR-432*	-0.218783	Not Detected	0	Not Detected	0.0507669	Not Detected	-0.0560055	-0.405516	Not Detected	-0.5935	Not Detected	-0.213535	Not Detected	-0.404184	0.0643488	0.1	0.1	0.1	0.1	0.1	0.1	AGACATGGAGGAGCCAT	chr14	MIMAT0002815	101350886	101350901	-
hsa-miR-433	-0.218783	Not Detected	0	Not Detected	0.0507669	Not Detected	-0.0560055	-0.405516	Not Detected	-0.5935	Not Detected	-0.213535	Not Detected	-0.404184	0.0643488	0.1	0.1	0.1	0.1	0.1	0.1	ACACCGAGGAGCCC	chr14	MIMAT0001627	101348295	101348307	-
hsa-miR-448	-0.218783	Not Detected	0	Not Detected	0.0507669	Not Detected	-0.0560055	-0.405516	Not Detected	-0.5935	Not Detected	-0.213535	Not Detected	-0.404184	0.0643488	0.1	0.1	0.1	0.1	0.1	0.1	ATGGGACATCCTACATATGCA	chrX	MIMAT0001532	114058089	114058108	-
hsa-miR-449a	4.63926	Detected	-0.0507669	Not Detected	0	Not Detected	1.5295	4.4213	Detected	-0.644267	Not Detected	-0.264302	Not Detected	1.17091	0.881199	3.004	0.1	0.1	2.93967	0.1	0.1	ACCAGCTAACAATACACTGC	chr5	MIMAT0001541	54466396	54466377	+
hsa-miR-449b	-0.218783	Not Detected	0	Not Detected	0.0507669	Not Detected	-0.0560055	-0.405516	Not Detected	-0.5935	Not Detected	-0.213535	Not Detected	-0.404184	0.0643488	0.1	0.1	0.1	0.1	0.1	0.1	GCCAGCTAACAATACACTG	chr5	MIMAT0003327	54466510	54466493	+
hsa-miR-449b*	-0.218783	Not Detected	0	Not Detected	0.0507669	Not Detected	-0.0560055	-0.405516	Not Detected	-0.5935	Not Detected	-0.213535	Not Detected	-0.404184	0.0643488	0.1	0.1	0.1	0.1	0.1	0.1	AGTGGCAGGGTAGTTG	chr5	MIMAT0009203	54466549	54466535	+
hsa-miR-449c	-0.218783	Not Detected	0	Not Detected	0.0507669	Not Detected	-0.0560055	-0.405516	Not Detected	-0.5935	Not Detected	-0.213535	Not Detected	-0.404184	0.0643488	0.1	0.1	0.1	0.1	0.1	0.1	ACAGCCGCTAGCAATA	chr5	MIMAT0010251	54468130	54468116	+
hsa-miR-449c*	-0.218783	Not Detected	0	Not Detected	0.0507669	Not Detected	-0.0560055	6.53744	Detected	6.22891	Detected	6.04631	Detected	6.27089	2.7944e-06	0.1	0.1	0.1	12.3038	11.3175	7.66303	ACAGAGAGGAGTGCAAC	chr5	MIMAT0013771	54468168	54468153	+
hsa-miR-450a	-0.218783	Not Detected	0	Not Detected	0.0507669	Not Detected	-0.0560055	-0.405516	Not Detected	-0.5935	Not Detected	-0.213535	Not Detected	-0.404184	0.0643488	0.1	0.1	0.1	0.1	0.1	0.1	ATATTAGGAACACATCGCAA	chrX	MIMAT0001545	133674409	133674390	+
hsa-miR-450b-3p	-0.218783	Not Detected	0	Not Detected	0.0507669	Not Detected	-0.0560055	-0.405516	Not Detected	-0.5935	Not Detected	-0.213535	Not Detected	-0.404184	0.0643488	0.1	0.1	0.1	0.1	0.1	0.1	TATGGATGCAAAATGATCCCAA	chrX	MIMAT0004910	133674283	133674263	+
hsa-miR-450b-5p	-0.218783	Not Detected	0	Not Detected	0.0507669	Not Detected	-0.0560055	-0.405516	Not Detected	-0.5935	Not Detected	-0.213535	Not Detected	-0.404184	0.0643488	0.1	0.1	0.1	0.1	0.1	0.1	TATTCAGGAACATATTGCAAAA	chrX	MIMAT0004909	133674246	133674226	+
hsa-miR-451	-0.218783	Not Detected	0	Not Detected	0.0507669	Not Detected	-0.0560055	-0.405516	Not Detected	-0.5935	Not Detected	-0.213535	Not Detected	-0.404184	0.0643488	0.1	0.1	0.1	0.1	0.1	0.1	AACTCAGTAATGGTAACGGTTT	chr17	MIMAT0001631	27188424	27188404	+
hsa-miR-452	-0.218783	Not Detected	0	Not Detected	0.0507669	Not Detected	-0.0560055	-0.405516	Not Detected	-0.5935	Not Detected	-0.213535	Not Detected	-0.404184	0.0643488	0.1	0.1	0.1	0.1	0.1	0.1	TCAGTTTCCTCTGCAAA	chrX	MIMAT0001635	151128134	151128119	+
hsa-miR-452*	-0.218783	Not Detected	0	Not Detected	0.0507669	Not Detected	-0.0560055	-0.405516	Not Detected	-0.5935	Not Detected	-0.213535	Not Detected	-0.404184	0.0643488	0.1	0.1	0.1	0.1	0.1	0.1	CACTTACTTCTTTGCAGA	chrX	MIMAT0001636	151128178	151128162	+
hsa-miR-454	0	Detected	0.00417662	Detected	-0.0966287	Detected	-0.0308174	-0.389182	Detected	-0.768682	Detected	-0.573895	Detected	-0.577253	0.00879949	19.4865	16.7931	15.1183	16.9352	14.8299	13.0435	ACCCTATAAGCAATATTGCAC	chr17	MIMAT0003885	57215204	57215185	+
hsa-miR-454*	-0.218783	Not Detected	0	Not Detected	0.0507669	Not Detected	-0.0560055	-0.405516	Not Detected	-0.5935	Not Detected	-0.213535	Not Detected	-0.404184	0.0643488	0.1	0.1	0.1	0.1	0.1	0.1	GCAGAGACAATATTGATAGGGT	chr17	MIMAT0003884	54569945	54569924	+
hsa-miR-455-3p	0.0268164	Detected	-0.03514	Detected	0	Detected	-0.00277456	-0.946938	Detected	-1.26267	Detected	-1.0946	Detected	-1.1014	0.00029335	31.7516	26.1369	25.8553	18.4013	16.842	14.5414	GTGTATATGCCCATGGA	chr9	MIMAT0004784	116971772	116971787	-
hsa-miR-455-5p	0	Detected	-4.68669	Not Detected	0.537022	Detected	-1.38322	-5.09221	Not Detected	-5.28019	Not Detected	-4.90023	Not Detected	-5.09088	0.0896098	2.99706	0.1	3.60755	0.1	0.1	0.1	CGATGTAGTCCAAAGGCA	chr9	MIMAT0003150	116011554	116011571	-
hsa-miR-483-3p	-0.218783	Not Detected	0	Not Detected	4.64273	Detected	1.47465	7.03229	Detected	6.75689	Detected	6.80491	Detected	6.86469	0.0273995	0.1	0.1	2.41167	17.3381	16.3187	12.9647	AAGACGGGAGGAGAGGAG	chr11	MIMAT0002173	2155431	2155415	+
hsa-miR-483-5p	0.0213964	Detected	0	Detected	-0.314872	Detected	-0.0978254	1.94481	Detected	2.22208	Detected	2.15098	Detected	2.10596	8.69764e-05	16.4157	13.8982	10.7867	70.8725	97.8434	71.5728	CTCCCTTCTTTCCTC	chr11	MIMAT0004761	2155392	2155379	+
hsa-miR-484	-0.125602	Detected	0	Detected	0.284728	Detected	0.0530419	0.885701	Detected	-0.293292	Detected	-5.12038	Not Detected	-1.50932	0.443954	3.20005	2.9999	3.52806	7.34178	3.69384	0.1	ATCGGGAGGGGACTGA	chr16	MIMAT0002174	15737165	15737179	-
hsa-miR-485-3p	-0.218783	Not Detected	0	Not Detected	0.0507669	Not Detected	-0.0560055	6.55813	Detected	5.97657	Detected	6.1666	Detected	6.23377	4.97982e-06	0.1	0.1	0.1	12.4815	9.50142	8.32936	AGAGAGGAGAGCCGTGT	chr14	MIMAT0002176	101521807	101521822	-
hsa-miR-485-5p	-0.218783	Not Detected	0	Not Detected	0.0507669	Not Detected	-0.0560055	-0.405516	Not Detected	-0.5935	Not Detected	-0.213535	Not Detected	-0.404184	0.0643488	0.1	0.1	0.1	0.1	0.1	0.1	GAATTCATCACGGCCAGC	chr14	MIMAT0002175	101521769	101521785	-
hsa-miR-486-3p	0	Detected	0.0922267	Detected	-0.0403202	Detected	0.0173022	0.0197053	Detected	-0.410815	Detected	-0.262689	Detected	-0.217933	0.149867	3.22	2.94957	2.59762	3.71535	3.14043	2.67423	ATCCTGTACTGAGCTGC	chr8	MIMAT0004762	41518024	41518009	+
hsa-miR-486-5p	0.544325	Detected	-0.140402	Detected	0	Detected	0.134641	-0.0564299	Detected	-0.420606	Detected	-0.634862	Detected	-0.370633	0.133033	10.5319	5.63019	5.99109	7.90448	6.99575	4.634	CTCGGGGCAGCTCA	chr8	MIMAT0002177	41637127	41637140	-
hsa-miR-487a	-0.218783	Not Detected	0	Not Detected	0.0507669	Not Detected	-0.0560055	-0.405516	Not Detected	-0.5935	Not Detected	-0.213535	Not Detected	-0.404184	0.0643488	0.1	0.1	0.1	0.1	0.1	0.1	AACTGGATGTCCCTGT	chr14	MIMAT0002178	101518838	101518852	-
hsa-miR-487b	-0.218783	Not Detected	0	Not Detected	0.0507669	Not Detected	-0.0560055	-0.405516	Not Detected	-0.5935	Not Detected	-0.213535	Not Detected	-0.404184	0.0643488	0.1	0.1	0.1	0.1	0.1	0.1	AAGTGGATGACCCTGTAC	chr14	MIMAT0003180	101512847	101512863	-
hsa-miR-488	-0.218783	Not Detected	0	Not Detected	0.0507669	Not Detected	-0.0560055	-0.405516	Not Detected	-0.5935	Not Detected	-0.213535	Not Detected	-0.404184	0.0643488	0.1	0.1	0.1	0.1	0.1	0.1	GACCAAGAAATAGCCTTTCA	chr1	MIMAT0004763	176998570	176998552	+
hsa-miR-488*	-0.218783	Not Detected	0	Not Detected	0.0507669	Not Detected	-0.0560055	-0.405516	Not Detected	-0.5935	Not Detected	-0.213535	Not Detected	-0.404184	0.0643488	0.1	0.1	0.1	0.1	0.1	0.1	TTGAGAGTGCCATTATCTGG	chr1	MIMAT0002804	175265155	175265136	+
hsa-miR-489	-0.218783	Not Detected	0	Not Detected	0.0507669	Not Detected	-0.0560055	-0.405516	Not Detected	-0.5935	Not Detected	-0.213535	Not Detected	-0.404184	0.0643488	0.1	0.1	0.1	0.1	0.1	0.1	GCTGCCGTATATGTGATG	chr7	MIMAT0002805	92951256	92951239	+
hsa-miR-490-3p	-0.218783	Not Detected	0	Not Detected	0.0507669	Not Detected	-0.0560055	-0.405516	Not Detected	-0.5935	Not Detected	-0.213535	Not Detected	-0.404184	0.0643488	0.1	0.1	0.1	0.1	0.1	0.1	CAGCATGGAGTCCTCCA	chr7	MIMAT0002806	136238534	136238550	-
hsa-miR-490-5p	-0.218783	Not Detected	0	Not Detected	0.0507669	Not Detected	-0.0560055	-0.405516	Not Detected	-0.5935	Not Detected	-0.213535	Not Detected	-0.404184	0.0643488	0.1	0.1	0.1	0.1	0.1	0.1	ACCCACCTGGAGATC	chr7	MIMAT0004764	136587958	136587971	-
hsa-miR-491-3p	-0.218783	Not Detected	0	Not Detected	0.0507669	Not Detected	-0.0560055	-0.405516	Not Detected	-0.5935	Not Detected	-0.213535	Not Detected	-0.404184	0.0643488	0.1	0.1	0.1	0.1	0.1	0.1	GTAGAAGGGAATCTTGCATA	chr9	MIMAT0004765	20716156	20716174	-
hsa-miR-491-5p	-0.218783	Not Detected	0	Not Detected	0.0507669	Not Detected	-0.0560055	-0.405516	Not Detected	-0.5935	Not Detected	-0.213535	Not Detected	-0.404184	0.0643488	0.1	0.1	0.1	0.1	0.1	0.1	CCTCATGGAAGGGTTC	chr9	MIMAT0002807	20716126	20716140	-
hsa-miR-492	-0.218783	Not Detected	0	Not Detected	0.0507669	Not Detected	-0.0560055	-0.405516	Not Detected	-0.5935	Not Detected	-0.213535	Not Detected	-0.404184	0.0643488	0.1	0.1	0.1	0.1	0.1	0.1	AAGAATCTTGTCCCGCAGG	chr12	MIMAT0002812	95228208	95228225	-
hsa-miR-493	-0.218783	Not Detected	0	Not Detected	0.0507669	Not Detected	-0.0560055	-0.405516	Not Detected	-0.5935	Not Detected	-0.213535	Not Detected	-0.404184	0.0643488	0.1	0.1	0.1	0.1	0.1	0.1	CCTGGCACACAGTAG	chr14	MIMAT0003161	101335461	101335474	-
hsa-miR-493*	-0.218783	Not Detected	0	Not Detected	0.0507669	Not Detected	-0.0560055	-0.405516	Not Detected	-0.5935	Not Detected	-0.213535	Not Detected	-0.404184	0.0643488	0.1	0.1	0.1	0.1	0.1	0.1	AATGAAAGCCTACCATGTAC	chr14	MIMAT0002813	100405167	100405186	-
hsa-miR-494	0.484132	Detected	-0.0823746	Detected	0	Detected	0.133919	1.0327	Detected	0.892775	Detected	0.983335	Detected	0.969602	0.00997948	45.021	26.1228	26.7014	74.9482	77.4871	63.403	GAGGTTTCCCGTGTA	chr14	MIMAT0002816	101496026	101496039	-
hsa-miR-495	-0.218783	Not Detected	0	Not Detected	0.0507669	Not Detected	-0.0560055	-0.405516	Not Detected	-0.5935	Not Detected	-0.213535	Not Detected	-0.404184	0.0643488	0.1	0.1	0.1	0.1	0.1	0.1	AAGAAGTGCACCATGTTTGT	chr14	MIMAT0002817	101500144	101500162	-
hsa-miR-496	-0.218783	Not Detected	0	Not Detected	0.0507669	Not Detected	-0.0560055	-0.405516	Not Detected	-0.5935	Not Detected	-0.213535	Not Detected	-0.404184	0.0643488	0.1	0.1	0.1	0.1	0.1	0.1	GAGATTGGCCATGTAAT	chr14	MIMAT0002818	100596723	100596739	-
hsa-miR-497	-0.218783	Not Detected	0	Not Detected	0.0507669	Not Detected	-0.0560055	-0.405516	Not Detected	-0.5935	Not Detected	-0.213535	Not Detected	-0.404184	0.0643488	0.1	0.1	0.1	0.1	0.1	0.1	ACAAACCACAGTGTGCTG	chr17	MIMAT0002820	6921273	6921257	+
hsa-miR-497*	-0.218783	Not Detected	0	Not Detected	0.0507669	Not Detected	-0.0560055	-0.405516	Not Detected	-0.5935	Not Detected	-0.213535	Not Detected	-0.404184	0.0643488	0.1	0.1	0.1	0.1	0.1	0.1	TCTAACACCACAGTGTGG	chr17	MIMAT0004768	6921314	6921298	+
hsa-miR-498	-0.218783	Not Detected	0	Not Detected	0.0507669	Not Detected	-0.0560055	-0.405516	Not Detected	-0.5935	Not Detected	-0.213535	Not Detected	-0.404184	0.0643488	0.1	0.1	0.1	0.1	0.1	0.1	GAAAAACGCCCCCTGGC	chr19	MIMAT0002824	54177491	54177506	-
hsa-miR-499-3p	-0.218783	Not Detected	0	Not Detected	0.0507669	Not Detected	-0.0560055	-0.405516	Not Detected	-0.5935	Not Detected	-0.213535	Not Detected	-0.404184	0.0643488	0.1	0.1	0.1	0.1	0.1	0.1	AGCACAGACTTGCTGTGA	chr20	MIMAT0004772	33578253	33578269	-
hsa-miR-499-5p	-0.218783	Not Detected	0	Not Detected	0.0507669	Not Detected	-0.0560055	-0.405516	Not Detected	-0.5935	Not Detected	-0.213535	Not Detected	-0.404184	0.0643488	0.1	0.1	0.1	0.1	0.1	0.1	AAACATCACTGCAAGTCTTAA	chr20	MIMAT0002870	33578212	33578231	-
hsa-miR-500	0.0776923	Detected	0	Detected	-0.314772	Detected	-0.0790265	-1.82626	Detected	-6.06178	Not Detected	-5.68181	Not Detected	-4.52328	0.0307316	5.43705	4.42706	3.43619	1.65359	0.1	0.1	TCTCACCCAGGTAG	chrX	MIMAT0004773	49773061	49773073	-
hsa-miR-500*	-0.0333347	Detected	0	Detected	0.0610635	Detected	0.00924293	-0.829321	Detected	-0.65796	Detected	-5.37425	Not Detected	-2.28718	0.211279	4.06776	3.57709	3.60271	2.66656	3.42078	0.1	CAGAATCCTTGCCCAGGT	chrX	MIMAT0002871	49659834	49659851	-
hsa-miR-501-3p	0.0733726	Detected	-0.847929	Detected	0	Detected	-0.258186	-5.44036	Not Detected	-5.62834	Not Detected	-1.26608	Detected	-4.11159	0.0569867	4.01408	1.82132	3.16487	0.1	0.1	1.58049	AGAATCCTTGCCCGGG	chrX	MIMAT0004774	49774387	49774401	-
hsa-miR-501-5p	4.61867	Detected	-0.0507669	Not Detected	0	Not Detected	1.52263	3.40291	Detected	-0.644267	Not Detected	-0.264302	Not Detected	0.831448	0.748896	2.96143	0.1	0.1	1.45122	0.1	0.1	TCTCACCCAGGGACAAAG	chrX	MIMAT0002872	49661087	49661104	-
hsa-miR-502-3p	-0.218783	Not Detected	0	Not Detected	0.0507669	Not Detected	-0.0560055	-0.405516	Not Detected	-0.5935	Not Detected	-0.213535	Not Detected	-0.404184	0.0643488	0.1	0.1	0.1	0.1	0.1	0.1	TGAATCCTTGCCCAGG	chrX	MIMAT0004775	49779264	49779278	-
hsa-miR-502-5p	-0.218783	Not Detected	0	Not Detected	0.0507669	Not Detected	-0.0560055	-0.405516	Not Detected	-0.5935	Not Detected	-0.213535	Not Detected	-0.404184	0.0643488	0.1	0.1	0.1	0.1	0.1	0.1	TAGCACCCAGATAGCAAGG	chrX	MIMAT0002873	49665963	49665981	-
hsa-miR-503	0	Detected	0.45034	Detected	-0.360486	Detected	0.0299512	0.429255	Detected	0.165808	Detected	0.111072	Detected	0.235378	0.464462	2.26006	2.65354	1.46036	3.46378	3.28726	2.43207	CTGCAGAACTGTTCCCGC	chrX	MIMAT0002874	133680385	133680369	+
hsa-miR-504	-0.218783	Not Detected	0	Not Detected	0.0507669	Not Detected	-0.0560055	-0.405516	Not Detected	-0.5935	Not Detected	-0.213535	Not Detected	-0.404184	0.0643488	0.1	0.1	0.1	0.1	0.1	0.1	GATAGAGTGCAGACCAG	chrX	MIMAT0002875	137749905	137749890	+
hsa-miR-505	-0.218783	Not Detected	0	Not Detected	0.0507669	Not Detected	-0.0560055	-0.405516	Not Detected	-0.5935	Not Detected	-0.213535	Not Detected	-0.404184	0.0643488	0.1	0.1	0.1	0.1	0.1	0.1	AGGAAACCAGCAAGTGTTG	chrX	MIMAT0002876	139006378	139006361	+
hsa-miR-505*	-0.218783	Not Detected	0	Not Detected	0.0507669	Not Detected	-0.0560055	-0.405516	Not Detected	-0.5935	Not Detected	-0.213535	Not Detected	-0.404184	0.0643488	0.1	0.1	0.1	0.1	0.1	0.1	ACATCAATACTTCCTGGCTC	chrX	MIMAT0004776	139006342	139006324	+
hsa-miR-506	-0.218783	Not Detected	0	Not Detected	0.0507669	Not Detected	-0.0560055	-0.405516	Not Detected	-0.5935	Not Detected	-0.213535	Not Detected	-0.404184	0.0643488	0.1	0.1	0.1	0.1	0.1	0.1	TCTACTCAGAAGGGTGC	chrX	MIMAT0002878	146312328	146312313	+
hsa-miR-507	-0.218783	Not Detected	0	Not Detected	0.0507669	Not Detected	-0.0560055	-0.405516	Not Detected	-0.5935	Not Detected	-0.213535	Not Detected	-0.404184	0.0643488	0.1	0.1	0.1	0.1	0.1	0.1	TTCACTCCAAAAGGTGCAA	chrX	MIMAT0002879	146312577	146312560	+
hsa-miR-508-3p	-0.218783	Not Detected	0	Not Detected	0.0507669	Not Detected	-0.0560055	-0.405516	Not Detected	-0.5935	Not Detected	-0.213535	Not Detected	-0.404184	0.0643488	0.1	0.1	0.1	0.1	0.1	0.1	TCTACTCCAAAAGGCTAC	chrX	MIMAT0002880	146126205	146126188	+
hsa-miR-508-5p	-0.218783	Not Detected	0	Not Detected	0.0507669	Not Detected	-0.0560055	-0.405516	Not Detected	-0.5935	Not Detected	-0.213535	Not Detected	-0.404184	0.0643488	0.1	0.1	0.1	0.1	0.1	0.1	CATGAGTGACGCCCTC	chrX	MIMAT0004778	146318478	146318464	+
hsa-miR-509-3-5p	-0.218783	Not Detected	0	Not Detected	0.0507669	Not Detected	-0.0560055	-0.405516	Not Detected	-0.5935	Not Detected	-0.213535	Not Detected	-0.404184	0.0643488	0.1	0.1	0.1	0.1	0.1	0.1	CATGATTGCCACGTCTG	chrX	MIMAT0004975	146341200	146341185	+
hsa-miR-509-3p	-0.218783	Not Detected	0	Not Detected	0.0507669	Not Detected	-0.0560055	-0.405516	Not Detected	-0.5935	Not Detected	-0.213535	Not Detected	-0.404184	0.0643488	0.1	0.1	0.1	0.1	0.1	0.1	CTACCCACAGACGTAC	chrX	MIMAT0002881	146340353	146340338	+
hsa-miR-509-5p	-0.218783	Not Detected	0	Not Detected	0.0507669	Not Detected	-0.0560055	-0.405516	Not Detected	-0.5935	Not Detected	-0.213535	Not Detected	-0.404184	0.0643488	0.1	0.1	0.1	0.1	0.1	0.1	TGATTGCCACTGTCTGC	chrX	MIMAT0004779	146340317	146340301	+
hsa-miR-510	-0.218783	Not Detected	0	Not Detected	0.0507669	Not Detected	-0.0560055	-0.405516	Not Detected	-0.5935	Not Detected	-0.213535	Not Detected	-0.404184	0.0643488	0.1	0.1	0.1	0.1	0.1	0.1	GTGATTGCCACTCTCC	chrX	MIMAT0002882	146353883	146353869	+
hsa-miR-511	-0.218783	Not Detected	0	Not Detected	0.0507669	Not Detected	-0.0560055	-0.405516	Not Detected	-0.5935	Not Detected	-0.213535	Not Detected	-0.404184	0.0643488	0.1	0.1	0.1	0.1	0.1	0.1	TGACTGCAGAGCAAAAGA	chr10	MIMAT0002808	17887125	17887142	-
hsa-miR-512-3p	-0.218783	Not Detected	0	Not Detected	0.0507669	Not Detected	-0.0560055	-0.405516	Not Detected	-0.5935	Not Detected	-0.213535	Not Detected	-0.404184	0.0643488	0.1	0.1	0.1	0.1	0.1	0.1	GACCTCAGCTATGACAGCA	chr19	MIMAT0002823	54169986	54170004	-
hsa-miR-512-5p	-0.218783	Not Detected	0	Not Detected	0.0507669	Not Detected	-0.0560055	-0.405516	Not Detected	-0.5935	Not Detected	-0.213535	Not Detected	-0.404184	0.0643488	0.1	0.1	0.1	0.1	0.1	0.1	GAAAGTGCCCTCAAGGCT	chr19	MIMAT0002822	54169951	54169968	-
hsa-miR-513a-3p	-0.218783	Not Detected	0	Not Detected	0.0507669	Not Detected	-0.0560055	-0.405516	Not Detected	-0.5935	Not Detected	-0.213535	Not Detected	-0.404184	0.0643488	0.1	0.1	0.1	0.1	0.1	0.1	CCTTCTCAGAAAGGTGAA	chrX	MIMAT0004777	146295074	146295057	+
hsa-miR-513a-5p	-0.218783	Not Detected	0	Not Detected	0.0507669	Not Detected	-0.0560055	5.00921	Detected	5.93985	Detected	5.69631	Detected	5.54846	4.26343e-05	0.1	0.1	0.1	4.26574	9.26262	6.01229	ATGACACCTCCCTGTG	chrX	MIMAT0002877	146295034	146295019	+
hsa-miR-513b	-0.218783	Not Detected	0	Not Detected	0.0507669	Not Detected	-0.0560055	3.64899	Detected	-0.5935	Not Detected	3.53377	Detected	2.19642	0.182384	0.1	0.1	0.1	1.6616	0.1	1.34292	ATAAATGACACCTCCTTGT	chrX	MIMAT0005788	146280596	146280579	+
hsa-miR-513c	-0.218783	Not Detected	0	Not Detected	0.0507669	Not Detected	-0.0560055	-0.405516	Not Detected	-0.5935	Not Detected	-0.213535	Not Detected	-0.404184	0.0643488	0.1	0.1	0.1	0.1	0.1	0.1	ATAAACGACACCTCCTTGA	chrX	MIMAT0005789	146271256	146271239	+
hsa-miR-514	-0.218783	Not Detected	0	Not Detected	0.0507669	Not Detected	-0.0560055	-0.405516	Not Detected	-0.5935	Not Detected	-0.213535	Not Detected	-0.404184	0.0643488	0.1	0.1	0.1	0.1	0.1	0.1	TCTACTCACAGAAGTGTC	chrX	MIMAT0002883	146360843	146360826	+
hsa-miR-515-3p	-0.218783	Not Detected	0	Not Detected	0.0507669	Not Detected	-0.0560055	-0.405516	Not Detected	-0.5935	Not Detected	-0.213535	Not Detected	-0.404184	0.0643488	0.1	0.1	0.1	0.1	0.1	0.1	AACGCTCCAAAAGAAGGCACT	chr19	MIMAT0002827	54182308	54182328	-
hsa-miR-515-5p	-0.218783	Not Detected	0	Not Detected	0.0507669	Not Detected	-0.0560055	-0.405516	Not Detected	-0.5935	Not Detected	-0.213535	Not Detected	-0.404184	0.0643488	0.1	0.1	0.1	0.1	0.1	0.1	CAGAAAGTGCTTTCTTTTGGAGA	chr19	MIMAT0002826	54182271	54182293	-
hsa-miR-516a-3p	-0.218783	Not Detected	0	Not Detected	0.0507669	Not Detected	-0.0560055	-0.405516	Not Detected	-0.5935	Not Detected	-0.213535	Not Detected	-0.404184	0.0643488	0.1	0.1	0.1	0.1	0.1	0.1	ACCCTCTGAAAGGAAGCA	chr19	MIMAT0006778	54228751	54228768	-
hsa-miR-516a-5p	-0.218783	Not Detected	0	Not Detected	0.0507669	Not Detected	-0.0560055	-0.405516	Not Detected	-0.5935	Not Detected	-0.213535	Not Detected	-0.404184	0.0643488	0.1	0.1	0.1	0.1	0.1	0.1	GAAAGTGCTTCTTTCCTCG	chr19	MIMAT0004770	54260014	54260032	-
hsa-miR-516b	-0.218783	Not Detected	0	Not Detected	0.0507669	Not Detected	-0.0560055	-0.405516	Not Detected	-0.5935	Not Detected	-0.213535	Not Detected	-0.404184	0.0643488	0.1	0.1	0.1	0.1	0.1	0.1	AAAGTGCTTCTTACCTCCA	chr19	MIMAT0002859	54228714	54228732	-
hsa-miR-517*	-0.218783	Not Detected	0	Not Detected	0.0507669	Not Detected	-0.0560055	-0.405516	Not Detected	-0.5935	Not Detected	-0.213535	Not Detected	-0.404184	0.0643488	0.1	0.1	0.1	0.1	0.1	0.1	AGACAGTGCTTCCATCT	chr19	MIMAT0002851	54215541	54215557	-
hsa-miR-517a	-0.218783	Not Detected	0	Not Detected	0.0507669	Not Detected	-0.0560055	-0.405516	Not Detected	-0.5935	Not Detected	-0.213535	Not Detected	-0.404184	0.0643488	0.1	0.1	0.1	0.1	0.1	0.1	ACACTCTAAAGGGATGCAC	chr19	MIMAT0002852	54215579	54215596	-
hsa-miR-517b	-0.218783	Not Detected	0	Not Detected	0.0507669	Not Detected	-0.0560055	-0.405516	Not Detected	-0.5935	Not Detected	-0.213535	Not Detected	-0.404184	0.0643488	0.1	0.1	0.1	0.1	0.1	0.1	AACACTCTAAAGGGATGCACG	chr19	MIMAT0002857	54224374	54224394	-
hsa-miR-517c	-0.218783	Not Detected	0	Not Detected	0.0507669	Not Detected	-0.0560055	-0.405516	Not Detected	-0.5935	Not Detected	-0.213535	Not Detected	-0.404184	0.0643488	0.1	0.1	0.1	0.1	0.1	0.1	ACACTCTAAAAGGATGCAC	chr19	MIMAT0002866	54244626	54244644	-
hsa-miR-518a-3p	-0.218783	Not Detected	0	Not Detected	0.0507669	Not Detected	-0.0560055	-0.405516	Not Detected	-0.5935	Not Detected	-0.213535	Not Detected	-0.404184	0.0643488	0.1	0.1	0.1	0.1	0.1	0.1	TCCAGCAAAGGGAAGCGC	chr19	MIMAT0002863	54234314	54234331	-
hsa-miR-518a-5p	-0.218783	Not Detected	0	Not Detected	0.0507669	Not Detected	-0.0560055	-0.405516	Not Detected	-0.5935	Not Detected	-0.213535	Not Detected	-0.404184	0.0643488	0.1	0.1	0.1	0.1	0.1	0.1	GAAAGGGCTTCCCTT	chr19	MIMAT0005457	54223370	54223384	-
hsa-miR-518b	-0.218783	Not Detected	0	Not Detected	0.0507669	Not Detected	-0.0560055	-0.405516	Not Detected	-0.5935	Not Detected	-0.213535	Not Detected	-0.404184	0.0643488	0.1	0.1	0.1	0.1	0.1	0.1	ACCTCTAAAGGGGAGCG	chr19	MIMAT0002844	54206047	54206062	-
hsa-miR-518c	-0.218783	Not Detected	0	Not Detected	0.0507669	Not Detected	-0.0560055	-0.405516	Not Detected	-0.5935	Not Detected	-0.213535	Not Detected	-0.404184	0.0643488	0.1	0.1	0.1	0.1	0.1	0.1	ACACTCTAAAGAGAAGCGCTT	chr19	MIMAT0002848	54212053	54212072	-
hsa-miR-518c*	-0.218783	Not Detected	0	Not Detected	0.0507669	Not Detected	-0.0560055	-0.405516	Not Detected	-0.5935	Not Detected	-0.213535	Not Detected	-0.404184	0.0643488	0.1	0.1	0.1	0.1	0.1	0.1	CAGAAAGTGCTTCCCTC	chr19	MIMAT0002847	54209525	54209541	-
hsa-miR-518d-3p	-0.218783	Not Detected	0	Not Detected	0.0507669	Not Detected	-0.0560055	-0.405516	Not Detected	-0.5935	Not Detected	-0.213535	Not Detected	-0.404184	0.0643488	0.1	0.1	0.1	0.1	0.1	0.1	GCTCCAAAGGGAAGCGCT	chr19	MIMAT0002864	54238186	54238203	-
hsa-miR-518e	-0.218783	Not Detected	0	Not Detected	0.0507669	Not Detected	-0.0560055	-0.405516	Not Detected	-0.5935	Not Detected	-0.213535	Not Detected	-0.404184	0.0643488	0.1	0.1	0.1	0.1	0.1	0.1	CACTCTGAAGGGAAGCGC	chr19	MIMAT0002861	54233149	54233165	-
hsa-miR-518e*	-0.218783	Not Detected	0	Not Detected	0.0507669	Not Detected	-0.0560055	-0.405516	Not Detected	-0.5935	Not Detected	-0.213535	Not Detected	-0.404184	0.0643488	0.1	0.1	0.1	0.1	0.1	0.1	CAGAAAGCGCTTCCCTCTA	chr19	MIMAT0005450	54189741	54189759	-
hsa-miR-518f	-0.218783	Not Detected	0	Not Detected	0.0507669	Not Detected	-0.0560055	-0.405516	Not Detected	-0.5935	Not Detected	-0.213535	Not Detected	-0.404184	0.0643488	0.1	0.1	0.1	0.1	0.1	0.1	CCTCTAAAGAGAAGCGCTTT	chr19	MIMAT0002842	54203323	54203341	-
hsa-miR-518f*	-0.218783	Not Detected	0	Not Detected	0.0507669	Not Detected	-0.0560055	-0.405516	Not Detected	-0.5935	Not Detected	-0.213535	Not Detected	-0.404184	0.0643488	0.1	0.1	0.1	0.1	0.1	0.1	GAGAAAGTGCTTCCCT	chr19	MIMAT0002841	54203290	54203305	-
hsa-miR-519b-3p	-0.218783	Not Detected	0	Not Detected	0.0507669	Not Detected	-0.0560055	-0.405516	Not Detected	-0.5935	Not Detected	-0.213535	Not Detected	-0.404184	0.0643488	0.1	0.1	0.1	0.1	0.1	0.1	AACCTCTAAAAGGATGCACTT	chr19	MIMAT0002837	54198519	54198538	-
hsa-miR-519c-3p	-0.218783	Not Detected	0	Not Detected	0.0507669	Not Detected	-0.0560055	-0.405516	Not Detected	-0.5935	Not Detected	-0.213535	Not Detected	-0.404184	0.0643488	0.1	0.1	0.1	0.1	0.1	0.1	ATCCTCTAAAAAGATGCACTT	chr19	MIMAT0002832	54189777	54189797	-
hsa-miR-519d	-0.218783	Not Detected	0	Not Detected	0.0507669	Not Detected	-0.0560055	-0.405516	Not Detected	-0.5935	Not Detected	-0.213535	Not Detected	-0.404184	0.0643488	0.1	0.1	0.1	0.1	0.1	0.1	CACTCTAAAGGGAGGCACT	chr19	MIMAT0002853	54216658	54216675	-
hsa-miR-519e	-0.218783	Not Detected	0	Not Detected	0.0507669	Not Detected	-0.0560055	-0.405516	Not Detected	-0.5935	Not Detected	-0.213535	Not Detected	-0.404184	0.0643488	0.1	0.1	0.1	0.1	0.1	0.1	AACACTCTAAAAGGAGGCACTT	chr19	MIMAT0002829	54183246	54183266	-
hsa-miR-519e*	-0.218783	Not Detected	0	Not Detected	0.0507669	Not Detected	-0.0560055	-0.405516	Not Detected	-0.5935	Not Detected	-0.213535	Not Detected	-0.404184	0.0643488	0.1	0.1	0.1	0.1	0.1	0.1	GAAAGTGCTCCCTTTTG	chr19	MIMAT0002828	54183213	54183228	-
hsa-miR-520a-3p	-0.218783	Not Detected	0	Not Detected	0.0507669	Not Detected	-0.0560055	-0.405516	Not Detected	-0.5935	Not Detected	-0.213535	Not Detected	-0.404184	0.0643488	0.1	0.1	0.1	0.1	0.1	0.1	ACAGTCCAAAGGGAAGCACT	chr19	MIMAT0002834	54194189	54194208	-
hsa-miR-520a-5p	-0.218783	Not Detected	0	Not Detected	0.0507669	Not Detected	-0.0560055	-0.405516	Not Detected	-0.5935	Not Detected	-0.213535	Not Detected	-0.404184	0.0643488	0.1	0.1	0.1	0.1	0.1	0.1	AGAAAGTACTTCCCTCTGG	chr19	MIMAT0002833	54194151	54194169	-
hsa-miR-520b	-0.218783	Not Detected	0	Not Detected	0.0507669	Not Detected	-0.0560055	5.59264	Detected	4.60428	Detected	4.83519	Detected	5.0107	8.17613e-05	0.1	0.1	0.1	6.39183	3.67019	3.30991	CCCTCTAAAAGGAAGCACT	chr19	MIMAT0002843	54204524	54204541	-
hsa-miR-520c-3p	-0.218783	Not Detected	0	Not Detected	0.0507669	Not Detected	-0.0560055	-0.405516	Not Detected	-0.5935	Not Detected	-0.213535	Not Detected	-0.404184	0.0643488	0.1	0.1	0.1	0.1	0.1	0.1	ACCCTCTAAAAGGAAGCACT	chr19	MIMAT0002846	54210763	54210781	-
hsa-miR-520d-3p	-0.218783	Not Detected	0	Not Detected	0.0507669	Not Detected	-0.0560055	-0.405516	Not Detected	-0.5935	Not Detected	-0.213535	Not Detected	-0.404184	0.0643488	0.1	0.1	0.1	0.1	0.1	0.1	ACCCACCAAAGAGAAGCAC	chr19	MIMAT0002856	54223407	54223424	-
hsa-miR-520e	-0.218783	Not Detected	0	Not Detected	0.0507669	Not Detected	-0.0560055	-0.405516	Not Detected	-0.5935	Not Detected	-0.213535	Not Detected	-0.404184	0.0643488	0.1	0.1	0.1	0.1	0.1	0.1	CCCTCAAAAAGGAAGCACT	chr19	MIMAT0002825	54179021	54179038	-
hsa-miR-520f	-0.218783	Not Detected	0	Not Detected	0.0507669	Not Detected	-0.0560055	-0.405516	Not Detected	-0.5935	Not Detected	-0.213535	Not Detected	-0.404184	0.0643488	0.1	0.1	0.1	0.1	0.1	0.1	AACCCTCTAAAAGGAAGCACT	chr19	MIMAT0002830	54185468	54185488	-
hsa-miR-520g	-0.218783	Not Detected	0	Not Detected	0.0507669	Not Detected	-0.0560055	-0.405516	Not Detected	-0.5935	Not Detected	-0.213535	Not Detected	-0.404184	0.0643488	0.1	0.1	0.1	0.1	0.1	0.1	ACACTCTAAAGGGAAGCACT	chr19	MIMAT0002858	54225479	54225497	-
hsa-miR-520h	-0.218783	Not Detected	0	Not Detected	0.0507669	Not Detected	-0.0560055	-0.405516	Not Detected	-0.5935	Not Detected	-0.213535	Not Detected	-0.404184	0.0643488	0.1	0.1	0.1	0.1	0.1	0.1	ACTCTAAAGGGAAGCACTTTG	chr19	MIMAT0002867	54245822	54245841	-
hsa-miR-521	-0.218783	Not Detected	0	Not Detected	0.0507669	Not Detected	-0.0560055	-0.405516	Not Detected	-0.5935	Not Detected	-0.213535	Not Detected	-0.404184	0.0643488	0.1	0.1	0.1	0.1	0.1	0.1	ACACTCTAAAGGGAAGTGCG	chr19	MIMAT0002854	54219903	54219922	-
hsa-miR-522	-0.218783	Not Detected	0	Not Detected	0.0507669	Not Detected	-0.0560055	-0.405516	Not Detected	-0.5935	Not Detected	-0.213535	Not Detected	-0.404184	0.0643488	0.1	0.1	0.1	0.1	0.1	0.1	ACACTCTAAAGGGAACCATTT	chr19	MIMAT0002868	54254520	54254539	-
hsa-miR-523	-0.218783	Not Detected	0	Not Detected	0.0507669	Not Detected	-0.0560055	-0.405516	Not Detected	-0.5935	Not Detected	-0.213535	Not Detected	-0.404184	0.0643488	0.1	0.1	0.1	0.1	0.1	0.1	ACCCTCTATAGGGAAGCG	chr19	MIMAT0002840	54201697	54201713	-
hsa-miR-524-3p	-0.218783	Not Detected	0	Not Detected	0.0507669	Not Detected	-0.0560055	-0.405516	Not Detected	-0.5935	Not Detected	-0.213535	Not Detected	-0.404184	0.0643488	0.1	0.1	0.1	0.1	0.1	0.1	ACTCCAAAGGGAAGCGCC	chr19	MIMAT0002850	54214311	54214328	-
hsa-miR-525-3p	-0.218783	Not Detected	0	Not Detected	0.0507669	Not Detected	-0.0560055	-0.405516	Not Detected	-0.5935	Not Detected	-0.213535	Not Detected	-0.404184	0.0643488	0.1	0.1	0.1	0.1	0.1	0.1	CGCTCTAAAGGGAAGCGC	chr19	MIMAT0002839	54200843	54200859	-
hsa-miR-525-5p	-0.218783	Not Detected	0	Not Detected	0.0507669	Not Detected	-0.0560055	-0.405516	Not Detected	-0.5935	Not Detected	-0.213535	Not Detected	-0.404184	0.0643488	0.1	0.1	0.1	0.1	0.1	0.1	AGAAAGTGCATCCCTCTGG	chr19	MIMAT0002838	54200803	54200821	-
hsa-miR-526b	-0.218783	Not Detected	0	Not Detected	0.0507669	Not Detected	-0.0560055	-0.405516	Not Detected	-0.5935	Not Detected	-0.213535	Not Detected	-0.404184	0.0643488	0.1	0.1	0.1	0.1	0.1	0.1	ACAGAAAGTGCTTCCCTC	chr19	MIMAT0002835	54197666	54197682	-
hsa-miR-526b*	-0.218783	Not Detected	0	Not Detected	0.0507669	Not Detected	-0.0560055	-0.405516	Not Detected	-0.5935	Not Detected	-0.213535	Not Detected	-0.404184	0.0643488	0.1	0.1	0.1	0.1	0.1	0.1	GCCTCTAAAAGGAAGCAC	chr19	MIMAT0002836	54197701	54197718	-
hsa-miR-532-3p	0.170297	Detected	-0.138038	Detected	0	Detected	0.0107528	-0.647309	Detected	-5.95823	Not Detected	-0.836396	Detected	-2.48064	0.225876	5.39596	3.74447	3.97797	3.48463	0.1	2.67574	TGCAAGCCTTGGGTG	chrX	MIMAT0004780	49767818	49767831	-
hsa-miR-532-5p	-0.0592203	Detected	0.0838599	Detected	0	Detected	0.0082132	-0.822741	Detected	-0.825743	Detected	-0.893134	Detected	-0.847206	5.56308e-05	37.2728	35.3674	32.2163	24.9897	28.4084	20.8343	ACGGTCCTACACTCAAG	chrX	MIMAT0002888	49654518	49654534	-
hsa-miR-539	-0.218783	Not Detected	0	Not Detected	0.0507669	Not Detected	-0.0560055	-0.405516	Not Detected	-0.5935	Not Detected	-0.213535	Not Detected	-0.404184	0.0643488	0.1	0.1	0.1	0.1	0.1	0.1	ACACACCAAGGATAATTTCTCC	chr14	MIMAT0003163	101513667	101513687	-
hsa-miR-541	-0.218783	Not Detected	0	Not Detected	0.0507669	Not Detected	-0.0560055	-0.405516	Not Detected	-0.5935	Not Detected	-0.213535	Not Detected	-0.404184	0.0643488	0.1	0.1	0.1	0.1	0.1	0.1	AGTCCAGATTCTGTGCCC	chr14	MIMAT0004920	101530890	101530906	-
hsa-miR-541*	-0.218783	Not Detected	0	Not Detected	0.0507669	Not Detected	-0.0560055	-0.405516	Not Detected	-0.5935	Not Detected	-0.213535	Not Detected	-0.404184	0.0643488	0.1	0.1	0.1	0.1	0.1	0.1	AGTGGGACCGACAGCAG	chr14	MIMAT0004919	101530850	101530865	-
hsa-miR-542-3p	-0.218783	Not Detected	0	Not Detected	0.0507669	Not Detected	-0.0560055	-0.405516	Not Detected	-0.5935	Not Detected	-0.213535	Not Detected	-0.404184	0.0643488	0.1	0.1	0.1	0.1	0.1	0.1	TTTCAGTTATCAATCTGTCACA	chrX	MIMAT0003389	133675444	133675424	+
hsa-miR-542-5p	-0.218783	Not Detected	0	Not Detected	0.0507669	Not Detected	-0.0560055	-0.405516	Not Detected	-0.5935	Not Detected	-0.213535	Not Detected	-0.404184	0.0643488	0.1	0.1	0.1	0.1	0.1	0.1	TCTCGTGACATGATGATCCC	chrX	MIMAT0003340	133675408	133675390	+
hsa-miR-543	-0.218783	Not Detected	0	Not Detected	0.0507669	Not Detected	-0.0560055	-0.405516	Not Detected	-0.5935	Not Detected	-0.213535	Not Detected	-0.404184	0.0643488	0.1	0.1	0.1	0.1	0.1	0.1	AAGAAGTGCACCGCGAATG	chr14	MIMAT0004954	101498374	101498391	-
hsa-miR-544	-0.218783	Not Detected	0	Not Detected	0.0507669	Not Detected	-0.0560055	-0.405516	Not Detected	-0.5935	Not Detected	-0.213535	Not Detected	-0.404184	0.0643488	0.1	0.1	0.1	0.1	0.1	0.1	GAACTTGCTAAAAATGCAGAAT	chr14	MIMAT0003164	101515050	101515070	-
hsa-miR-545	-0.218783	Not Detected	0	Not Detected	0.0507669	Not Detected	-0.0560055	-0.405516	Not Detected	-0.5935	Not Detected	-0.213535	Not Detected	-0.404184	0.0643488	0.1	0.1	0.1	0.1	0.1	0.1	GCACACAATAAATGTTTGCTGA	chrX	MIMAT0003165	73507022	73507002	+
hsa-miR-545*	-0.218783	Not Detected	0	Not Detected	0.0507669	Not Detected	-0.0560055	-0.405516	Not Detected	-0.5935	Not Detected	-0.213535	Not Detected	-0.404184	0.0643488	0.1	0.1	0.1	0.1	0.1	0.1	TCATCTAATAAACATTTACTGA	chrX	MIMAT0004785	73506984	73506964	+
hsa-miR-548a-3p	-0.218783	Not Detected	0	Not Detected	0.0507669	Not Detected	-0.0560055	-0.405516	Not Detected	-0.5935	Not Detected	-0.213535	Not Detected	-0.404184	0.0643488	0.1	0.1	0.1	0.1	0.1	0.1	GCAAAAGTAATTGCCAGTT	chr6	MIMAT0003251	18572078	18572096	-
hsa-miR-548a-5p	-0.218783	Not Detected	0	Not Detected	0.0507669	Not Detected	-0.0560055	-0.405516	Not Detected	-0.5935	Not Detected	-0.213535	Not Detected	-0.404184	0.0643488	0.1	0.1	0.1	0.1	0.1	0.1	GGTAAAACTCGCAATTACTTTT	chr8	MIMAT0004803	105496642	105496622	+
hsa-miR-548b-3p	-0.218783	Not Detected	0	Not Detected	0.0507669	Not Detected	-0.0560055	-0.405516	Not Detected	-0.5935	Not Detected	-0.213535	Not Detected	-0.404184	0.0643488	0.1	0.1	0.1	0.1	0.1	0.1	ACAAAAGCAACTGAGGTTC	chr6	MIMAT0003254	119390293	119390275	+
hsa-miR-548b-5p	-0.218783	Not Detected	0	Not Detected	0.0507669	Not Detected	-0.0560055	-0.405516	Not Detected	-0.5935	Not Detected	-0.213535	Not Detected	-0.404184	0.0643488	0.1	0.1	0.1	0.1	0.1	0.1	GGCCAAAACCACAATTACTTT	chr6	MIMAT0004798	119390257	119390238	+
hsa-miR-548c-3p	-0.218783	Not Detected	0	Not Detected	0.0507669	Not Detected	-0.0560055	-0.405516	Not Detected	-0.5935	Not Detected	-0.213535	Not Detected	-0.404184	0.0643488	0.1	0.1	0.1	0.1	0.1	0.1	GCAAAAGTAATTGAGATTTTTG	chr12	MIMAT0003285	63302616	63302637	-
hsa-miR-548c-5p	-0.218783	Not Detected	0	Not Detected	0.0507669	Not Detected	-0.0560055	-0.405516	Not Detected	-0.5935	Not Detected	-0.213535	Not Detected	-0.404184	0.0643488	0.1	0.1	0.1	0.1	0.1	0.1	GGCAAAAACCGCAATTACTTTT	chr12	MIMAT0004806	65016314	65016334	-
hsa-miR-548d-3p	-0.218783	Not Detected	0	Not Detected	0.0507669	Not Detected	-0.0560055	-0.405516	Not Detected	-0.5935	Not Detected	-0.213535	Not Detected	-0.404184	0.0643488	0.1	0.1	0.1	0.1	0.1	0.1	GCAAAAGAAACTGTGGTT	chr8	MIMAT0003323	124360355	124360338	+
hsa-miR-548d-5p	-0.218783	Not Detected	0	Not Detected	0.0507669	Not Detected	-0.0560055	-0.405516	Not Detected	-0.5935	Not Detected	-0.213535	Not Detected	-0.404184	0.0643488	0.1	0.1	0.1	0.1	0.1	0.1	GGCAAAAACCACAATTACTTTT	chr8	MIMAT0004812	124360319	124360298	+
hsa-miR-548e	-0.218783	Not Detected	0	Not Detected	0.0507669	Not Detected	-0.0560055	-0.405516	Not Detected	-0.5935	Not Detected	-0.213535	Not Detected	-0.404184	0.0643488	0.1	0.1	0.1	0.1	0.1	0.1	TGCAAAAGTAGTCTCAGTT	chr10	MIMAT0005874	112748740	112748757	-
hsa-miR-548f	-0.218783	Not Detected	0	Not Detected	0.0507669	Not Detected	-0.0560055	-0.405516	Not Detected	-0.5935	Not Detected	-0.213535	Not Detected	-0.404184	0.0643488	0.1	0.1	0.1	0.1	0.1	0.1	AAAAGTAATTACAGTTTTT	chr2	MIMAT0005895	213291063	213291045	+
hsa-miR-548g	-0.218783	Not Detected	0	Not Detected	0.0507669	Not Detected	-0.0560055	-0.405516	Not Detected	-0.5935	Not Detected	-0.213535	Not Detected	-0.404184	0.0643488	0.1	0.1	0.1	0.1	0.1	0.1	GTACAAAAGTAATTACAGTTTT	chr4	MIMAT0005912	148265855	148265835	+
hsa-miR-548h	-0.218783	Not Detected	0	Not Detected	0.0507669	Not Detected	-0.0560055	-0.405516	Not Detected	-0.5935	Not Detected	-0.213535	Not Detected	-0.404184	0.0643488	0.1	0.1	0.1	0.1	0.1	0.1	GACAAAAACCGCGATT	chr8	MIMAT0005928	26906407	26906392	+
hsa-miR-548i	-0.218783	Not Detected	0	Not Detected	0.0507669	Not Detected	-0.0560055	-0.405516	Not Detected	-0.5935	Not Detected	-0.213535	Not Detected	-0.404184	0.0643488	0.1	0.1	0.1	0.1	0.1	0.1	GGCAAAATCCGCAATT	chr3	MIMAT0005935	125509306	125509291	+
hsa-miR-548j	-0.218783	Not Detected	0	Not Detected	0.0507669	Not Detected	-0.0560055	-0.405516	Not Detected	-0.5935	Not Detected	-0.213535	Not Detected	-0.404184	0.0643488	0.1	0.1	0.1	0.1	0.1	0.1	ACCAAAGACCGCAATTA	chr22	MIMAT0005875	26951227	26951212	+
hsa-miR-548k	-0.218783	Not Detected	0	Not Detected	0.0507669	Not Detected	-0.0560055	-0.405516	Not Detected	-0.5935	Not Detected	-0.213535	Not Detected	-0.404184	0.0643488	0.1	0.1	0.1	0.1	0.1	0.1	AGCAAAATCCGCAAGTA	chr11	MIMAT0005882	70130098	70130113	-
hsa-miR-548l	-0.218783	Not Detected	0	Not Detected	0.0507669	Not Detected	-0.0560055	-0.405516	Not Detected	-0.5935	Not Detected	-0.213535	Not Detected	-0.404184	0.0643488	0.1	0.1	0.1	0.1	0.1	0.1	GACAAAACCCGCAAA	chr11	MIMAT0005889	94199696	94199683	+
hsa-miR-548m	-0.218783	Not Detected	0	Not Detected	0.0507669	Not Detected	-0.0560055	-0.405516	Not Detected	-0.5935	Not Detected	-0.213535	Not Detected	-0.404184	0.0643488	0.1	0.1	0.1	0.1	0.1	0.1	CAAAAACCACAAATACCTT	chrX	MIMAT0005917	94318174	94318157	+
hsa-miR-548n	-0.218783	Not Detected	0	Not Detected	0.0507669	Not Detected	-0.0560055	-0.405516	Not Detected	-0.5935	Not Detected	-0.213535	Not Detected	-0.404184	0.0643488	0.1	0.1	0.1	0.1	0.1	0.1	ACAAAATCCACAATTACTTTT	chr7	MIMAT0005916	34980402	34980383	+
hsa-miR-548o	-0.218783	Not Detected	0	Not Detected	0.0507669	Not Detected	-0.0560055	-0.405516	Not Detected	-0.5935	Not Detected	-0.213535	Not Detected	-0.404184	0.0643488	0.1	0.1	0.1	0.1	0.1	0.1	GCAAAAGTAACTGCAGT	chr7	MIMAT0005919	102046296	102046281	+
hsa-miR-548p	-0.218783	Not Detected	0	Not Detected	0.0507669	Not Detected	-0.0560055	-0.405516	Not Detected	-0.5935	Not Detected	-0.213535	Not Detected	-0.404184	0.0643488	0.1	0.1	0.1	0.1	0.1	0.1	AAAGTAACTGCAGTTTTTGC	chr5	MIMAT0005934	100152253	100152235	+
hsa-miR-548q	-0.218783	Not Detected	0	Not Detected	0.0507669	Not Detected	-0.0560055	-0.405516	Not Detected	-0.5935	Not Detected	-0.213535	Not Detected	-0.404184	0.0643488	0.1	0.1	0.1	0.1	0.1	0.1	CCGCCATTACTTTTGC	chr10	MIMAT0011163	12767281	12767267	+
hsa-miR-549	-0.218783	Not Detected	0	Not Detected	0.0507669	Not Detected	-0.0560055	-0.405516	Not Detected	-0.5935	Not Detected	-0.213535	Not Detected	-0.404184	0.0643488	0.1	0.1	0.1	0.1	0.1	0.1	AGAGCTCATCCATAGTTGTC	chr15	MIMAT0003333	81134399	81134381	+
hsa-miR-550	-0.218783	Not Detected	0	Not Detected	0.0507669	Not Detected	-0.0560055	-0.405516	Not Detected	-0.5935	Not Detected	-0.213535	Not Detected	-0.404184	0.0643488	0.1	0.1	0.1	0.1	0.1	0.1	GGGCTCTTACTCCCT	chr7	MIMAT0004800	30329439	30329453	-
hsa-miR-550*	0	Detected	-0.0184138	Detected	0.124516	Detected	0.0353675	-1.40345	Detected	-1.33091	Detected	-5.34632	Not Detected	-2.69356	0.108947	4.08304	3.46402	3.69253	1.75677	2.10446	0.1	ATGTGCCTGAGGGAGTAA	chr7	MIMAT0003257	30295999	30296016	-
hsa-miR-551a	-0.218783	Not Detected	0	Not Detected	0.0507669	Not Detected	-0.0560055	-0.405516	Not Detected	-0.5935	Not Detected	-0.213535	Not Detected	-0.404184	0.0643488	0.1	0.1	0.1	0.1	0.1	0.1	TGGAAACCAAGAGTGGG	chr1	MIMAT0003214	3477339	3477324	+
hsa-miR-551b	-0.218783	Not Detected	0	Not Detected	0.0507669	Not Detected	-0.0560055	-0.405516	Not Detected	-0.5935	Not Detected	-0.213535	Not Detected	-0.404184	0.0643488	0.1	0.1	0.1	0.1	0.1	0.1	CTGAAACCAAGTATGGGTCGC	chr3	MIMAT0003233	168269703	168269722	-
hsa-miR-551b*	-0.218783	Not Detected	0	Not Detected	0.0507669	Not Detected	-0.0560055	-0.405516	Not Detected	-0.5935	Not Detected	-0.213535	Not Detected	-0.404184	0.0643488	0.1	0.1	0.1	0.1	0.1	0.1	GGTCTCACCCACG	chr3	MIMAT0004794	168269673	168269684	-
hsa-miR-552	-0.218783	Not Detected	0	Not Detected	0.0507669	Not Detected	-0.0560055	-0.405516	Not Detected	-0.5935	Not Detected	-0.213535	Not Detected	-0.404184	0.0643488	0.1	0.1	0.1	0.1	0.1	0.1	TTGTCTAACCAGTCACCTGT	chr1	MIMAT0003215	35135280	35135262	+
hsa-miR-553	-0.218783	Not Detected	0	Not Detected	0.0507669	Not Detected	-0.0560055	-0.405516	Not Detected	-0.5935	Not Detected	-0.213535	Not Detected	-0.404184	0.0643488	0.1	0.1	0.1	0.1	0.1	0.1	AAAACAAAATCTCACCGTT	chr1	MIMAT0003216	100746815	100746832	-
hsa-miR-554	-0.218783	Not Detected	0	Not Detected	0.0507669	Not Detected	-0.0560055	-0.405516	Not Detected	-0.5935	Not Detected	-0.213535	Not Detected	-0.404184	0.0643488	0.1	0.1	0.1	0.1	0.1	0.1	ACTGGCTGAGTCAGGA	chr1	MIMAT0003217	151518293	151518307	-
hsa-miR-555	-0.218783	Not Detected	0	Not Detected	0.0507669	Not Detected	-0.0560055	-0.405516	Not Detected	-0.5935	Not Detected	-0.213535	Not Detected	-0.404184	0.0643488	0.1	0.1	0.1	0.1	0.1	0.1	ATCAGAGGTTCAGCTTAC	chr1	MIMAT0003219	155316221	155316205	+
hsa-miR-556-3p	-0.218783	Not Detected	0	Not Detected	0.0507669	Not Detected	-0.0560055	-0.405516	Not Detected	-0.5935	Not Detected	-0.213535	Not Detected	-0.404184	0.0643488	0.1	0.1	0.1	0.1	0.1	0.1	AAAGATGAGCTAATGGTAATAT	chr1	MIMAT0004793	162312391	162312411	-
hsa-miR-556-5p	-0.218783	Not Detected	0	Not Detected	0.0507669	Not Detected	-0.0560055	-0.405516	Not Detected	-0.5935	Not Detected	-0.213535	Not Detected	-0.404184	0.0643488	0.1	0.1	0.1	0.1	0.1	0.1	CTCATATTACAATGAGCTCAT	chr1	MIMAT0003220	162312353	162312372	-
hsa-miR-557	-0.218783	Not Detected	0	Not Detected	0.0507669	Not Detected	-0.0560055	-0.405516	Not Detected	-0.5935	Not Detected	-0.213535	Not Detected	-0.404184	0.0643488	0.1	0.1	0.1	0.1	0.1	0.1	AGACAAGGCCCACCCG	chr1	MIMAT0003221	168344830	168344844	-
hsa-miR-558	-0.218783	Not Detected	0	Not Detected	0.0507669	Not Detected	-0.0560055	-0.405516	Not Detected	-0.5935	Not Detected	-0.213535	Not Detected	-0.404184	0.0643488	0.1	0.1	0.1	0.1	0.1	0.1	ATTTTGGTACAGCAGCTC	chr2	MIMAT0003222	32757282	32757298	-
hsa-miR-559	-0.218783	Not Detected	0	Not Detected	0.0507669	Not Detected	-0.0560055	-0.405516	Not Detected	-0.5935	Not Detected	-0.213535	Not Detected	-0.404184	0.0643488	0.1	0.1	0.1	0.1	0.1	0.1	TTTTGGTGCATATTTACTTTA	chr2	MIMAT0003223	47604830	47604849	-
hsa-miR-561	-0.218783	Not Detected	0	Not Detected	0.0507669	Not Detected	-0.0560055	-0.405516	Not Detected	-0.5935	Not Detected	-0.213535	Not Detected	-0.404184	0.0643488	0.1	0.1	0.1	0.1	0.1	0.1	ACTTCAAGGATCTTAAACTT	chr2	MIMAT0003225	189162282	189162300	-
hsa-miR-562	-0.218783	Not Detected	0	Not Detected	0.0507669	Not Detected	-0.0560055	-0.405516	Not Detected	-0.5935	Not Detected	-0.213535	Not Detected	-0.404184	0.0643488	0.1	0.1	0.1	0.1	0.1	0.1	GCAAATGGTACAGCTACT	chr2	MIMAT0003226	233037426	233037442	-
hsa-miR-563	-0.218783	Not Detected	0	Not Detected	0.0507669	Not Detected	-0.0560055	-0.405516	Not Detected	-0.5935	Not Detected	-0.213535	Not Detected	-0.404184	0.0643488	0.1	0.1	0.1	0.1	0.1	0.1	GGGAAACGTATGTCAAC	chr3	MIMAT0003227	15915332	15915347	-
hsa-miR-564	-0.125041	Detected	0.0115387	Detected	0	Detected	-0.0378342	-0.500449	Detected	-6.6246	Not Detected	-0.9041	Detected	-2.67638	0.25311	6.9785	6.59199	6.31336	6.12301	0.1	4.05193	GCCTGCTGACACCGT	chr3	MIMAT0003228	44903400	44903413	-
hsa-miR-566	-0.218783	Not Detected	0	Not Detected	0.0507669	Not Detected	-0.0560055	-0.405516	Not Detected	-0.5935	Not Detected	-0.213535	Not Detected	-0.404184	0.0643488	0.1	0.1	0.1	0.1	0.1	0.1	GTTGGGATCACAGGCGCCC	chr3	MIMAT0003230	50210775	50210792	-
hsa-miR-567	-0.218783	Not Detected	0	Not Detected	0.0507669	Not Detected	-0.0560055	-0.405516	Not Detected	-0.5935	Not Detected	-0.213535	Not Detected	-0.404184	0.0643488	0.1	0.1	0.1	0.1	0.1	0.1	GTTCTGTCCTGGAAGAACA	chr3	MIMAT0003231	111831668	111831685	-
hsa-miR-568	-0.218783	Not Detected	0	Not Detected	0.0507669	Not Detected	-0.0560055	-0.405516	Not Detected	-0.5935	Not Detected	-0.213535	Not Detected	-0.404184	0.0643488	0.1	0.1	0.1	0.1	0.1	0.1	GTGTGTATACATTTATACAT	chr3	MIMAT0003232	114035356	114035338	+
hsa-miR-569	-0.218783	Not Detected	0	Not Detected	0.0507669	Not Detected	-0.0560055	-0.405516	Not Detected	-0.5935	Not Detected	-0.213535	Not Detected	-0.404184	0.0643488	0.1	0.1	0.1	0.1	0.1	0.1	ACTTTCCAGGATTCATTAAC	chr3	MIMAT0003234	170824533	170824515	+
hsa-miR-570	-0.218783	Not Detected	0	Not Detected	0.0507669	Not Detected	-0.0560055	-0.405516	Not Detected	-0.5935	Not Detected	-0.213535	Not Detected	-0.404184	0.0643488	0.1	0.1	0.1	0.1	0.1	0.1	GCAAAGGTAATTGCTGTTTT	chr3	MIMAT0003235	195426334	195426352	-
hsa-miR-571	-0.218783	Not Detected	0	Not Detected	0.0507669	Not Detected	-0.0560055	-0.405516	Not Detected	-0.5935	Not Detected	-0.213535	Not Detected	-0.404184	0.0643488	0.1	0.1	0.1	0.1	0.1	0.1	CTCACTCAGATGGCCAAC	chr4	MIMAT0003236	344010	344026	-
hsa-miR-572	0.00751066	Detected	0	Detected	-0.219601	Detected	-0.0706968	1.23918	Detected	1.94747	Detected	2.00932	Detected	1.73199	0.00220841	5.10085	4.36035	3.6152	13.634	25.3764	20.3548	TGGGCCACCGCCG	chr4	MIMAT0003237	11370519	11370530	-
hsa-miR-573	-0.218783	Not Detected	0	Not Detected	0.0507669	Not Detected	-0.0560055	-0.405516	Not Detected	-0.5935	Not Detected	-0.213535	Not Detected	-0.404184	0.0643488	0.1	0.1	0.1	0.1	0.1	0.1	CTGATCAGTTACACATCAC	chr4	MIMAT0003238	24521853	24521836	+
hsa-miR-574-3p	-0.0710559	Detected	0.015892	Detected	0	Detected	-0.018388	3.04016	Detected	2.22676	Detected	2.37478	Detected	2.54723	0.000520754	46.1169	42.0895	40.189	453.566	294.017	250.352	TGTGGGTGTGTGCATG	chr4	MIMAT0003239	38869720	38869734	-
hsa-miR-574-5p	0.12801	Detected	0	Detected	-0.233411	Detected	-0.0351335	0.981384	Detected	1.10152	Detected	0.720592	Detected	0.9345	0.00328195	136.884	107.636	88.3916	281.485	348.506	205.664	ACACACTCACACACACAC	chr4	MIMAT0004795	38869683	38869699	-
hsa-miR-575	0.0703146	Detected	0	Detected	-0.080797	Detected	-0.0034941	0.568661	Detected	0.421869	Detected	0.337313	Detected	0.442614	0.00517525	11.4912	9.40454	8.58485	18.4754	19.0105	13.7771	GCTCCTGTCCAACTGGCT	chr4	MIMAT0003240	83674568	83674552	+
hsa-miR-576-3p	-0.218783	Not Detected	0	Not Detected	0.0507669	Not Detected	-0.0560055	-0.405516	Not Detected	-0.5935	Not Detected	-0.213535	Not Detected	-0.404184	0.0643488	0.1	0.1	0.1	0.1	0.1	0.1	GATTCCAATTTTTCCACAT	chr4	MIMAT0004796	110409912	110409929	-
hsa-miR-576-5p	-0.218783	Not Detected	0	Not Detected	0.0507669	Not Detected	-0.0560055	-0.405516	Not Detected	-0.5935	Not Detected	-0.213535	Not Detected	-0.404184	0.0643488	0.1	0.1	0.1	0.1	0.1	0.1	AAAGACGTGGAGAAATTAGAAT	chr4	MIMAT0003241	110409870	110409890	-
hsa-miR-577	-0.218783	Not Detected	0	Not Detected	0.0507669	Not Detected	-0.0560055	-0.405516	Not Detected	-0.5935	Not Detected	-0.213535	Not Detected	-0.404184	0.0643488	0.1	0.1	0.1	0.1	0.1	0.1	CAGGTACCAATATTTTATCTA	chr4	MIMAT0003242	115577931	115577950	-
hsa-miR-578	-0.218783	Not Detected	0	Not Detected	0.0507669	Not Detected	-0.0560055	-0.405516	Not Detected	-0.5935	Not Detected	-0.213535	Not Detected	-0.404184	0.0643488	0.1	0.1	0.1	0.1	0.1	0.1	ACAATCCTAGAGCACAAG	chr4	MIMAT0003243	166307458	166307474	-
hsa-miR-579	-0.218783	Not Detected	0	Not Detected	0.0507669	Not Detected	-0.0560055	-0.405516	Not Detected	-0.5935	Not Detected	-0.213535	Not Detected	-0.404184	0.0643488	0.1	0.1	0.1	0.1	0.1	0.1	AATCGCGGTTTATACCAAATG	chr5	MIMAT0003244	32394567	32394548	+
hsa-miR-580	-0.218783	Not Detected	0	Not Detected	0.0507669	Not Detected	-0.0560055	-0.405516	Not Detected	-0.5935	Not Detected	-0.213535	Not Detected	-0.404184	0.0643488	0.1	0.1	0.1	0.1	0.1	0.1	CCTAATGATTCATCATTCTC	chr5	MIMAT0003245	36148075	36148057	+
hsa-miR-581	-0.218783	Not Detected	0	Not Detected	0.0507669	Not Detected	-0.0560055	-0.405516	Not Detected	-0.5935	Not Detected	-0.213535	Not Detected	-0.404184	0.0643488	0.1	0.1	0.1	0.1	0.1	0.1	ACTGATCTAGAGAACACAA	chr5	MIMAT0003246	53247369	53247352	+
hsa-miR-582-3p	-0.218783	Not Detected	0	Not Detected	0.0507669	Not Detected	-0.0560055	-0.405516	Not Detected	-0.5935	Not Detected	-0.213535	Not Detected	-0.404184	0.0643488	0.1	0.1	0.1	0.1	0.1	0.1	GGTTCAGTTGTTCAACC	chr5	MIMAT0004797	58999505	58999490	+
hsa-miR-582-5p	-0.218783	Not Detected	0	Not Detected	0.0507669	Not Detected	-0.0560055	-0.405516	Not Detected	-0.5935	Not Detected	-0.213535	Not Detected	-0.404184	0.0643488	0.1	0.1	0.1	0.1	0.1	0.1	AGTAACTGGTTGAACAACTGTA	chr5	MIMAT0003247	58999469	58999448	+
hsa-miR-583	-0.218783	Not Detected	0	Not Detected	0.0507669	Not Detected	-0.0560055	-0.405516	Not Detected	3.99246	Detected	-0.213535	Not Detected	1.12447	0.457641	0.1	0.1	0.1	0.1	2.40166	0.1	GTAATGGGACCTTCCTCT	chr5	MIMAT0003248	95414861	95414877	-
hsa-miR-584	-0.218783	Not Detected	0	Not Detected	0.0507669	Not Detected	-0.0560055	-0.405516	Not Detected	-0.5935	Not Detected	-0.213535	Not Detected	-0.404184	0.0643488	0.1	0.1	0.1	0.1	0.1	0.1	CTCAGTCCCAGGCAAAC	chr5	MIMAT0003249	148441912	148441897	+
hsa-miR-585	-0.218783	Not Detected	0	Not Detected	0.0507669	Not Detected	-0.0560055	-0.405516	Not Detected	-0.5935	Not Detected	-0.213535	Not Detected	-0.404184	0.0643488	0.1	0.1	0.1	0.1	0.1	0.1	TAGCATACAGATACGCCCA	chr5	MIMAT0003250	168690683	168690666	+
hsa-miR-586	-0.218783	Not Detected	0	Not Detected	0.0507669	Not Detected	-0.0560055	-0.405516	Not Detected	-0.5935	Not Detected	-0.213535	Not Detected	-0.404184	0.0643488	0.1	0.1	0.1	0.1	0.1	0.1	GGACCTAAAAATACAATGCA	chr6	MIMAT0003252	45165447	45165429	+
hsa-miR-587	-0.218783	Not Detected	0	Not Detected	0.0507669	Not Detected	-0.0560055	-0.405516	Not Detected	-0.5935	Not Detected	-0.213535	Not Detected	-0.404184	0.0643488	0.1	0.1	0.1	0.1	0.1	0.1	GTGACTCATCACCTATGG	chr6	MIMAT0003253	107232019	107232035	-
hsa-miR-588	-0.218783	Not Detected	0	Not Detected	0.0507669	Not Detected	-0.0560055	-0.405516	Not Detected	-0.5935	Not Detected	-0.213535	Not Detected	-0.404184	0.0643488	0.1	0.1	0.1	0.1	0.1	0.1	GTTCTAACCCATTGTGGC	chr6	MIMAT0003255	126805796	126805812	-
hsa-miR-589	-0.218783	Not Detected	0	Not Detected	0.0507669	Not Detected	-0.0560055	-0.405516	Not Detected	-0.5935	Not Detected	-0.213535	Not Detected	-0.404184	0.0643488	0.1	0.1	0.1	0.1	0.1	0.1	CTCAGAGCAGACGTGG	chr7	MIMAT0004799	5535494	5535480	+
hsa-miR-589*	-0.218783	Not Detected	0	Not Detected	0.0507669	Not Detected	-0.0560055	-0.405516	Not Detected	-0.5935	Not Detected	-0.213535	Not Detected	-0.404184	0.0643488	0.1	0.1	0.1	0.1	0.1	0.1	TCTGGGAACCGGCAT	chr7	MIMAT0003256	5502059	5502045	+
hsa-miR-590-3p	-0.218783	Not Detected	0	Not Detected	0.0507669	Not Detected	-0.0560055	-0.405516	Not Detected	-0.5935	Not Detected	-0.213535	Not Detected	-0.404184	0.0643488	0.1	0.1	0.1	0.1	0.1	0.1	ACTAGCTTATACATAAAATTA	chr7	MIMAT0004801	73605584	73605603	-
hsa-miR-590-5p	-0.339174	Detected	0.00762844	Detected	0	Detected	-0.110515	-0.204349	Detected	-1.53403	Detected	-0.854133	Detected	-0.864172	0.133042	24.6184	26.9028	25.8356	30.7651	13.9435	17.1657	CTGCACTTTTATGAATAAGCTC	chr7	MIMAT0003258	73243479	73243500	-
hsa-miR-591	-0.218783	Not Detected	0	Not Detected	0.0507669	Not Detected	-0.0560055	-0.405516	Not Detected	-0.5935	Not Detected	-0.213535	Not Detected	-0.404184	0.0643488	0.1	0.1	0.1	0.1	0.1	0.1	ACAATGAGAACCCATGGT	chr7	MIMAT0003259	95849008	95848992	+
hsa-miR-592	0.0359395	Detected	0	Detected	-0.144256	Detected	-0.0361056	0.0174968	Detected	-0.563386	Detected	-0.424844	Detected	-0.323578	0.192492	7.84805	6.57783	5.74612	8.81905	6.71657	5.68162	ACATCATCGCATATTGACAC	chr7	MIMAT0003260	126698178	126698160	+
hsa-miR-593	-0.218783	Not Detected	0	Not Detected	0.0507669	Not Detected	-0.0560055	-0.405516	Not Detected	-0.5935	Not Detected	-0.213535	Not Detected	-0.404184	0.0643488	0.1	0.1	0.1	0.1	0.1	0.1	AGAAACCCCAGCAGAGA	chr7	MIMAT0004802	127721994	127722009	-
hsa-miR-593*	-0.218783	Not Detected	0	Not Detected	0.0507669	Not Detected	-0.0560055	-0.405516	Not Detected	-0.5935	Not Detected	-0.213535	Not Detected	-0.404184	0.0643488	0.1	0.1	0.1	0.1	0.1	0.1	GCTGAGCAATGCCTG	chr7	MIMAT0003261	127509174	127509188	-
hsa-miR-595	0	Detected	0.107475	Detected	-0.145531	Detected	-0.0126854	0.54707	Detected	0.857455	Detected	0.547421	Detected	0.650649	0.00636976	16.7454	15.502	12.5587	27.8478	39.3383	24.384	AGACACACCACGGCACA	chr7	MIMAT0003263	158325490	158325475	+
hsa-miR-596	-0.218783	Not Detected	0	Not Detected	0.0507669	Not Detected	-0.0560055	-0.405516	Not Detected	-0.5935	Not Detected	-0.213535	Not Detected	-0.404184	0.0643488	0.1	0.1	0.1	0.1	0.1	0.1	CCCGAGGAGCCGG	chr8	MIMAT0003264	1765421	1765432	-
hsa-miR-597	-0.218783	Not Detected	0	Not Detected	0.0507669	Not Detected	-0.0560055	-0.405516	Not Detected	-0.5935	Not Detected	-0.213535	Not Detected	-0.404184	0.0643488	0.1	0.1	0.1	0.1	0.1	0.1	ACAGTGGTCATCGAGTG	chr8	MIMAT0003265	9599203	9599218	-
hsa-miR-598	-0.283293	Detected	0	Detected	0.365108	Detected	0.0272717	-0.285266	Detected	-6.36599	Not Detected	-1.04569	Detected	-2.56565	0.248621	5.22725	5.46629	6.79702	5.94143	0.1	3.07036	TGACGATGACAACGATGAC	chr8	MIMAT0003266	10892797	10892780	+
hsa-miR-599	-0.218783	Not Detected	0	Not Detected	0.0507669	Not Detected	-0.0560055	-0.405516	Not Detected	-0.5935	Not Detected	-0.213535	Not Detected	-0.404184	0.0643488	0.1	0.1	0.1	0.1	0.1	0.1	GTTTGATAAACTGACACAA	chr8	MIMAT0003267	100548943	100548926	+
hsa-miR-600	-0.218783	Not Detected	0	Not Detected	0.0507669	Not Detected	-0.0560055	-0.405516	Not Detected	-0.5935	Not Detected	-0.213535	Not Detected	-0.404184	0.0643488	0.1	0.1	0.1	0.1	0.1	0.1	GAGCAAGGCTCTTGTC	chr9	MIMAT0003268	125873907	125873893	+
hsa-miR-601	-0.218783	Not Detected	0	Not Detected	0.0507669	Not Detected	-0.0560055	4.49176	Detected	5.28771	Detected	5.36625	Detected	5.04857	6.22833e-05	0.1	0.1	0.1	2.98008	5.89413	4.78281	CTCCTCCAACAATCCTAGA	chr9	MIMAT0003269	126164840	126164823	+
hsa-miR-602	-0.218783	Not Detected	0	Not Detected	0.0507669	Not Detected	-0.0560055	-0.405516	Not Detected	-0.5935	Not Detected	-0.213535	Not Detected	-0.404184	0.0643488	0.1	0.1	0.1	0.1	0.1	0.1	GGGCCGCAGCTGTCG	chr9	MIMAT0003270	140732895	140732908	-
hsa-miR-603	-0.218783	Not Detected	0	Not Detected	0.0507669	Not Detected	-0.0560055	-0.405516	Not Detected	-0.5935	Not Detected	-0.213535	Not Detected	-0.404184	0.0643488	0.1	0.1	0.1	0.1	0.1	0.1	GCAAAAGTAATTGCAGTGT	chr10	MIMAT0003271	24564678	24564695	-
hsa-miR-604	-0.218783	Not Detected	0	Not Detected	0.0507669	Not Detected	-0.0560055	-0.405516	Not Detected	-0.5935	Not Detected	-0.213535	Not Detected	-0.404184	0.0643488	0.1	0.1	0.1	0.1	0.1	0.1	GTCCTGAATTCCGCAGC	chr10	MIMAT0003272	29834011	29833996	+
hsa-miR-605	-0.218783	Not Detected	0	Not Detected	0.0507669	Not Detected	-0.0560055	-0.405516	Not Detected	-0.5935	Not Detected	-0.213535	Not Detected	-0.404184	0.0643488	0.1	0.1	0.1	0.1	0.1	0.1	AGGAGAAGGCACCATGG	chr10	MIMAT0003273	53059355	53059370	-
hsa-miR-606	-0.218783	Not Detected	0	Not Detected	0.0507669	Not Detected	-0.0560055	-0.405516	Not Detected	-0.5935	Not Detected	-0.213535	Not Detected	-0.404184	0.0643488	0.1	0.1	0.1	0.1	0.1	0.1	ATCTTTGATTTTCAGTAGTTT	chr10	MIMAT0003274	77312277	77312296	-
hsa-miR-607	-0.218783	Not Detected	0	Not Detected	0.0507669	Not Detected	-0.0560055	-0.405516	Not Detected	-0.5935	Not Detected	-0.213535	Not Detected	-0.404184	0.0643488	0.1	0.1	0.1	0.1	0.1	0.1	GTTATAGATCTGGATTTGAAC	chr10	MIMAT0003275	98588506	98588487	+
hsa-miR-608	-0.218783	Not Detected	0	Not Detected	0.0507669	Not Detected	-0.0560055	-0.405516	Not Detected	-0.5935	Not Detected	-0.213535	Not Detected	-0.404184	0.0643488	0.1	0.1	0.1	0.1	0.1	0.1	ACGGAGCTGTCCCAAC	chr10	MIMAT0003276	102734767	102734781	-
hsa-miR-609	-0.218783	Not Detected	0	Not Detected	0.0507669	Not Detected	-0.0560055	6.18768	Detected	4.95288	Detected	3.51622	Detected	4.88559	0.00312314	0.1	0.1	0.1	9.65492	4.67333	1.32669	AGAGATGAGAGAAACACCC	chr10	MIMAT0003277	105978581	105978564	+
hsa-miR-610	-0.218783	Not Detected	0	Not Detected	0.0507669	Not Detected	-0.0560055	-0.405516	Not Detected	-0.5935	Not Detected	-0.213535	Not Detected	-0.404184	0.0643488	0.1	0.1	0.1	0.1	0.1	0.1	TCCCAGCACACATTTAGC	chr11	MIMAT0003278	28078381	28078397	-
hsa-miR-611	-0.218783	Not Detected	0	Not Detected	0.0507669	Not Detected	-0.0560055	-0.405516	Not Detected	-0.5935	Not Detected	-0.213535	Not Detected	-0.404184	0.0643488	0.1	0.1	0.1	0.1	0.1	0.1	GTCAGACCCCGAGGG	chr11	MIMAT0003279	61560028	61560015	+
hsa-miR-612	-0.218783	Not Detected	0	Not Detected	0.0507669	Not Detected	-0.0560055	-0.405516	Not Detected	-0.5935	Not Detected	-0.213535	Not Detected	-0.404184	0.0643488	0.1	0.1	0.1	0.1	0.1	0.1	AAGGAGCTCAGAAGCCC	chr11	MIMAT0003280	65211953	65211968	-
hsa-miR-613	-0.218783	Not Detected	0	Not Detected	0.0507669	Not Detected	-0.0560055	-0.405516	Not Detected	-0.5935	Not Detected	-0.213535	Not Detected	-0.404184	0.0643488	0.1	0.1	0.1	0.1	0.1	0.1	GGCAAAGAAGGAACAT	chr12	MIMAT0003281	12917648	12917662	-
hsa-miR-614	-0.218783	Not Detected	0	Not Detected	0.0507669	Not Detected	-0.0560055	-0.405516	Not Detected	-0.5935	Not Detected	-0.213535	Not Detected	-0.404184	0.0643488	0.1	0.1	0.1	0.1	0.1	0.1	CCACCTGGCAAGAACAG	chr12	MIMAT0003282	13068823	13068838	-
hsa-miR-615-3p	-0.218783	Not Detected	0	Not Detected	0.0507669	Not Detected	-0.0560055	3.57152	Detected	-0.5935	Not Detected	-0.213535	Not Detected	0.921494	0.503764	0.1	0.1	0.1	1.57473	0.1	0.1	AAGAGGGAGACCCAGGC	chr12	MIMAT0003283	54427800	54427815	-
hsa-miR-615-5p	-0.218783	Not Detected	0	Not Detected	0.0507669	Not Detected	-0.0560055	-0.405516	Not Detected	-0.5935	Not Detected	-0.213535	Not Detected	-0.404184	0.0643488	0.1	0.1	0.1	0.1	0.1	0.1	GATCCGAGCACCGGG	chr12	MIMAT0004804	54427759	54427772	-
hsa-miR-616	-0.218783	Not Detected	0	Not Detected	0.0507669	Not Detected	-0.0560055	-0.405516	Not Detected	-0.5935	Not Detected	-0.213535	Not Detected	-0.404184	0.0643488	0.1	0.1	0.1	0.1	0.1	0.1	CTGCTCAAACCCTCC	chr12	MIMAT0004805	57913022	57913009	+
hsa-miR-616*	-0.218783	Not Detected	0	Not Detected	0.0507669	Not Detected	-0.0560055	-0.405516	Not Detected	-0.5935	Not Detected	-0.213535	Not Detected	-0.404184	0.0643488	0.1	0.1	0.1	0.1	0.1	0.1	AAGTCACTGAAGGGTTT	chr12	MIMAT0003284	56199249	56199233	+
hsa-miR-617	-0.218783	Not Detected	0	Not Detected	0.0507669	Not Detected	-0.0560055	-0.405516	Not Detected	-0.5935	Not Detected	-0.213535	Not Detected	-0.404184	0.0643488	0.1	0.1	0.1	0.1	0.1	0.1	GCCACCTTCAAATGGGA	chr12	MIMAT0003286	81226348	81226333	+
hsa-miR-618	-0.218783	Not Detected	0	Not Detected	0.0507669	Not Detected	-0.0560055	-0.405516	Not Detected	-0.5935	Not Detected	-0.213535	Not Detected	-0.404184	0.0643488	0.1	0.1	0.1	0.1	0.1	0.1	ACTCAGAAGGACAAGTAG	chr12	MIMAT0003287	81329552	81329536	+
hsa-miR-619	-0.218783	Not Detected	0	Not Detected	0.0507669	Not Detected	-0.0560055	-0.405516	Not Detected	-0.5935	Not Detected	-0.213535	Not Detected	-0.404184	0.0643488	0.1	0.1	0.1	0.1	0.1	0.1	ACTGGGCACAAACATG	chr12	MIMAT0003288	109230767	109230753	+
hsa-miR-620	-0.218783	Not Detected	0	Not Detected	0.0507669	Not Detected	-0.0560055	-0.405516	Not Detected	-0.5935	Not Detected	-0.213535	Not Detected	-0.404184	0.0643488	0.1	0.1	0.1	0.1	0.1	0.1	ATTTCTATATCTATCTCCAT	chr12	MIMAT0003289	116586444	116586426	+
hsa-miR-621	-0.218783	Not Detected	0	Not Detected	0.0507669	Not Detected	-0.0560055	-0.405516	Not Detected	-0.5935	Not Detected	-0.213535	Not Detected	-0.404184	0.0643488	0.1	0.1	0.1	0.1	0.1	0.1	AGGTAAGCGCTGTTGC	chr13	MIMAT0003290	41384968	41384982	-
hsa-miR-622	-0.218783	Not Detected	0	Not Detected	0.0507669	Not Detected	-0.0560055	-0.405516	Not Detected	-0.5935	Not Detected	-0.213535	Not Detected	-0.404184	0.0643488	0.1	0.1	0.1	0.1	0.1	0.1	GCTCCAACCTCAGCAGA	chr13	MIMAT0003291	90883501	90883516	-
hsa-miR-623	-0.218783	Not Detected	0	Not Detected	0.0507669	Not Detected	-0.0560055	-0.405516	Not Detected	4.53086	Detected	3.61333	Detected	2.57956	0.157558	0.1	0.1	0.1	0.1	3.48808	1.41906	ACCCAACAGCCCCTGC	chr13	MIMAT0003292	100008408	100008422	-
hsa-miR-624	-0.218783	Not Detected	0	Not Detected	0.0507669	Not Detected	-0.0560055	-0.405516	Not Detected	-0.5935	Not Detected	-0.213535	Not Detected	-0.404184	0.0643488	0.1	0.1	0.1	0.1	0.1	0.1	AGGTAATACCAATACCTTGTG	chr14	MIMAT0004807	31483925	31483906	+
hsa-miR-624*	-0.218783	Not Detected	0	Not Detected	0.0507669	Not Detected	-0.0560055	-0.405516	Not Detected	-0.5935	Not Detected	-0.213535	Not Detected	-0.404184	0.0643488	0.1	0.1	0.1	0.1	0.1	0.1	TGAACACAAGGTACTGGTAC	chr14	MIMAT0003293	30553639	30553620	+
hsa-miR-625	-0.218783	Not Detected	0	Not Detected	0.0507669	Not Detected	-0.0560055	-0.405516	Not Detected	-0.5935	Not Detected	-0.213535	Not Detected	-0.404184	0.0643488	0.1	0.1	0.1	0.1	0.1	0.1	GGACTATAGAACTTTCCCC	chr14	MIMAT0003294	65937837	65937854	-
hsa-miR-625*	3.64544	Detected	-0.0507669	Not Detected	0	Not Detected	1.19823	3.34331	Detected	-0.644267	Not Detected	-0.264302	Not Detected	0.811581	0.83724	1.50845	0.1	0.1	1.39249	0.1	0.1	TGAGGGGGAAAGTTCTATA	chr14	MIMAT0004808	65937875	65937892	-
hsa-miR-626	-0.218783	Not Detected	0	Not Detected	0.0507669	Not Detected	-0.0560055	-0.405516	Not Detected	-0.5935	Not Detected	-0.213535	Not Detected	-0.404184	0.0643488	0.1	0.1	0.1	0.1	0.1	0.1	AAGACATTTTCAGACAGCT	chr15	MIMAT0003295	41983844	41983861	-
hsa-miR-627	-0.218783	Not Detected	0	Not Detected	0.0507669	Not Detected	-0.0560055	-0.405516	Not Detected	-0.5935	Not Detected	-0.213535	Not Detected	-0.404184	0.0643488	0.1	0.1	0.1	0.1	0.1	0.1	TCCTCTTTTCTTAGAGACTCAC	chr15	MIMAT0003296	42491804	42491784	+
hsa-miR-628-3p	-0.218783	Not Detected	0	Not Detected	0.0507669	Not Detected	-0.0560055	-0.405516	Not Detected	-0.5935	Not Detected	-0.213535	Not Detected	-0.404184	0.0643488	0.1	0.1	0.1	0.1	0.1	0.1	TCGACTGCCACTCTT	chr15	MIMAT0003297	55665218	55665205	+
hsa-miR-628-5p	-0.218783	Not Detected	0	Not Detected	0.0507669	Not Detected	-0.0560055	-0.405516	Not Detected	-0.5935	Not Detected	-0.213535	Not Detected	-0.404184	0.0643488	0.1	0.1	0.1	0.1	0.1	0.1	CCTCTAGTAAATATGTCAGCA	chr15	MIMAT0004809	55665181	55665162	+
hsa-miR-629	0.195352	Detected	-0.260395	Detected	0	Detected	-0.0216811	-1.22471	Detected	-0.19337	Detected	-0.806398	Detected	-0.741492	0.0927232	3.28329	2.0571	2.37881	1.3965	3.25157	1.6337	AGTTCTCCCAACGTAAAC	chr15	MIMAT0004810	70371752	70371736	+
hsa-miR-629*	0	Detected	-0.0526261	Detected	0.123853	Detected	0.0237424	1.55707	Detected	0.896636	Detected	0.560249	Detected	1.00465	0.0299872	3.20392	2.65448	2.89616	10.7304	7.73387	4.7071	GCTGGGCTTACGTTGG	chr15	MIMAT0003298	68158846	68158831	+
hsa-miR-630	-0.218783	Not Detected	0	Not Detected	0.0507669	Not Detected	-0.0560055	9.01461	Detected	9.44106	Detected	9.32386	Detected	9.25984	4.21333e-07	0.1	0.1	0.1	68.508	104.882	74.309	ACCTTCCCTGGTACAGA	chr15	MIMAT0003299	72879624	72879639	-
hsa-miR-631	-0.218783	Not Detected	0	Not Detected	0.0507669	Not Detected	-0.0560055	5.82435	Detected	-0.5935	Not Detected	-0.213535	Not Detected	1.67244	0.452807	0.1	0.1	0.1	7.50545	0.1	0.1	GCTGAGGTCTGGGCC	chr15	MIMAT0003300	75645987	75645974	+
hsa-miR-632	-0.218783	Not Detected	0	Not Detected	0.0507669	Not Detected	-0.0560055	-0.405516	Not Detected	-0.5935	Not Detected	-0.213535	Not Detected	-0.404184	0.0643488	0.1	0.1	0.1	0.1	0.1	0.1	TCCCACAGGAAGCAGAC	chr17	MIMAT0003302	30677191	30677206	-
hsa-miR-633	-0.218783	Not Detected	0	Not Detected	0.0507669	Not Detected	-0.0560055	-0.405516	Not Detected	-0.5935	Not Detected	-0.213535	Not Detected	-0.404184	0.0643488	0.1	0.1	0.1	0.1	0.1	0.1	TTTATTGTGGTAGATACTATTAG	chr17	MIMAT0003303	61021637	61021658	-
hsa-miR-634	-0.218783	Not Detected	0	Not Detected	0.0507669	Not Detected	-0.0560055	3.45683	Detected	-0.5935	Not Detected	-0.213535	Not Detected	0.883264	0.508144	0.1	0.1	0.1	1.45439	0.1	0.1	GTCCAAAGTTGGGGTGCT	chr17	MIMAT0003304	64783255	64783271	-
hsa-miR-635	-0.218783	Not Detected	0	Not Detected	0.0507669	Not Detected	-0.0560055	-0.405516	Not Detected	-0.5935	Not Detected	-0.213535	Not Detected	-0.404184	0.0643488	0.1	0.1	0.1	0.1	0.1	0.1	GGACATTGTTTCAGTGCCCA	chr17	MIMAT0003305	66420629	66420611	+
hsa-miR-636	-0.218783	Not Detected	0	Not Detected	0.0507669	Not Detected	-0.0560055	4.70549	Detected	3.52193	Detected	-0.213535	Not Detected	2.6713	0.140082	0.1	0.1	0.1	3.45594	1.73328	0.1	TGCGGGCGGGACG	chr17	MIMAT0003306	74732614	74732603	+
hsa-miR-637	-0.218783	Not Detected	0	Not Detected	0.0507669	Not Detected	-0.0560055	-0.405516	Not Detected	-0.5935	Not Detected	-0.213535	Not Detected	-0.404184	0.0643488	0.1	0.1	0.1	0.1	0.1	0.1	ACGCAGAGCCCGAAAGC	chr19	MIMAT0003307	3961495	3961480	+
hsa-miR-638	0.218019	Detected	0	Detected	-0.281918	Detected	-0.0212998	1.35173	Detected	2.09931	Detected	1.86815	Detected	1.77306	0.00245265	28.0242	20.7035	16.4397	69.9884	133.863	87.6379	AGGCCGCCACCCGC	chr19	MIMAT0003308	10829107	10829119	-
hsa-miR-639	-0.218783	Not Detected	0	Not Detected	0.0507669	Not Detected	-0.0560055	-0.405516	Not Detected	-0.5935	Not Detected	-0.213535	Not Detected	-0.404184	0.0643488	0.1	0.1	0.1	0.1	0.1	0.1	ACAGCGCTCGCAACCGC	chr19	MIMAT0003309	14640422	14640437	-
hsa-miR-640	-0.218783	Not Detected	0	Not Detected	0.0507669	Not Detected	-0.0560055	-0.405516	Not Detected	-0.5935	Not Detected	-0.213535	Not Detected	-0.404184	0.0643488	0.1	0.1	0.1	0.1	0.1	0.1	AGAGGCAGGTTCCTGGA	chr19	MIMAT0003310	19545937	19545952	-
hsa-miR-641	-0.218783	Not Detected	0	Not Detected	0.0507669	Not Detected	-0.0560055	-0.405516	Not Detected	-0.5935	Not Detected	-0.213535	Not Detected	-0.404184	0.0643488	0.1	0.1	0.1	0.1	0.1	0.1	GAGGTGACTCTATCCTATG	chr19	MIMAT0003311	40788488	40788471	+
hsa-miR-642	-0.218783	Not Detected	0	Not Detected	0.0507669	Not Detected	-0.0560055	-0.405516	Not Detected	-0.5935	Not Detected	-0.213535	Not Detected	-0.404184	0.0643488	0.1	0.1	0.1	0.1	0.1	0.1	CAAGACACATTTGGAGAG	chr19	MIMAT0003312	46178206	46178222	-
hsa-miR-643	-0.218783	Not Detected	0	Not Detected	0.0507669	Not Detected	-0.0560055	-0.405516	Not Detected	-0.5935	Not Detected	-0.213535	Not Detected	-0.404184	0.0643488	0.1	0.1	0.1	0.1	0.1	0.1	CTACCTGAGCTAGCATAC	chr19	MIMAT0003313	52785115	52785131	-
hsa-miR-644	-0.218783	Not Detected	0	Not Detected	0.0507669	Not Detected	-0.0560055	-0.405516	Not Detected	-0.5935	Not Detected	-0.213535	Not Detected	-0.404184	0.0643488	0.1	0.1	0.1	0.1	0.1	0.1	GCTCTAAGAAAGCCACA	chr20	MIMAT0003314	33054193	33054208	-
hsa-miR-645	-0.218783	Not Detected	0	Not Detected	0.0507669	Not Detected	-0.0560055	6.28264	Detected	6.10678	Detected	5.80693	Detected	6.06545	2.9027e-06	0.1	0.1	0.1	10.3118	10.3989	6.49144	TCAGCAGTACCAGCCTAG	chr20	MIMAT0003315	49202385	49202401	-
hsa-miR-646	-0.218783	Not Detected	0	Not Detected	0.0507669	Not Detected	-0.0560055	-0.405516	Not Detected	-0.5935	Not Detected	-0.213535	Not Detected	-0.404184	0.0643488	0.1	0.1	0.1	0.1	0.1	0.1	GCCTCAGAGGCAGCTGCT	chr20	MIMAT0003316	58883594	58883610	-
hsa-miR-647	-0.218783	Not Detected	0	Not Detected	0.0507669	Not Detected	-0.0560055	-0.405516	Not Detected	-0.5935	Not Detected	-0.213535	Not Detected	-0.404184	0.0643488	0.1	0.1	0.1	0.1	0.1	0.1	GAAGGAAGTGAGTGCAG	chr20	MIMAT0003317	62574019	62574004	+
hsa-miR-648	-0.218783	Not Detected	0	Not Detected	0.0507669	Not Detected	-0.0560055	-0.405516	Not Detected	-0.5935	Not Detected	-0.213535	Not Detected	-0.404184	0.0643488	0.1	0.1	0.1	0.1	0.1	0.1	ACCAGTGCCCTGCACA	chr22	MIMAT0003318	18463667	18463653	+
hsa-miR-649	-0.218783	Not Detected	0	Not Detected	0.0507669	Not Detected	-0.0560055	-0.405516	Not Detected	-0.5935	Not Detected	-0.213535	Not Detected	-0.404184	0.0643488	0.1	0.1	0.1	0.1	0.1	0.1	GACTCTTGAACAACACAG	chr22	MIMAT0003319	21388546	21388530	+
hsa-miR-650	-0.218783	Not Detected	0	Not Detected	0.0507669	Not Detected	-0.0560055	-0.405516	Not Detected	-0.5935	Not Detected	-0.213535	Not Detected	-0.404184	0.0643488	0.1	0.1	0.1	0.1	0.1	0.1	GTCCTGAGAGCGCTGC	chr22	MIMAT0003320	23165291	23165305	-
hsa-miR-651	-0.218783	Not Detected	0	Not Detected	0.0507669	Not Detected	-0.0560055	-0.405516	Not Detected	-0.5935	Not Detected	-0.213535	Not Detected	-0.404184	0.0643488	0.1	0.1	0.1	0.1	0.1	0.1	CAAAAGTCAAGCTTATCCT	chrX	MIMAT0003321	8095025	8095042	-
hsa-miR-652	0.0036869	Detected	-0.0742478	Detected	0	Detected	-0.0235203	-0.837105	Detected	-0.942341	Detected	-0.99752	Detected	-0.925655	7.23145e-05	20.3171	16.5402	16.8116	12.9113	13.6735	10.1132	CACAACCCTAGTGGC	chrX	MIMAT0003322	109298624	109298637	-
hsa-miR-653	-0.218783	Not Detected	0	Not Detected	0.0507669	Not Detected	-0.0560055	-0.405516	Not Detected	-0.5935	Not Detected	-0.213535	Not Detected	-0.404184	0.0643488	0.1	0.1	0.1	0.1	0.1	0.1	CAGTAGAGATTGTTTCAACA	chr7	MIMAT0003328	93112104	93112086	+
hsa-miR-654-3p	-0.218783	Not Detected	0	Not Detected	0.0507669	Not Detected	-0.0560055	-0.405516	Not Detected	-0.5935	Not Detected	-0.213535	Not Detected	-0.404184	0.0643488	0.1	0.1	0.1	0.1	0.1	0.1	AAGGTGATGGTCAGCAGAC	chr14	MIMAT0004814	101506610	101506627	-
hsa-miR-654-5p	-0.218783	Not Detected	0	Not Detected	0.0507669	Not Detected	-0.0560055	-0.405516	Not Detected	-0.5935	Not Detected	-0.213535	Not Detected	-0.404184	0.0643488	0.1	0.1	0.1	0.1	0.1	0.1	GCACATGTTCTGCGGCCCA	chr14	MIMAT0003330	100576327	100576345	-
hsa-miR-655	-0.218783	Not Detected	0	Not Detected	0.0507669	Not Detected	-0.0560055	-0.405516	Not Detected	-0.5935	Not Detected	-0.213535	Not Detected	-0.404184	0.0643488	0.1	0.1	0.1	0.1	0.1	0.1	AAAGAGGTTAACCATGTATTA	chr14	MIMAT0003331	101515949	101515968	-
hsa-miR-656	-0.218783	Not Detected	0	Not Detected	0.0507669	Not Detected	-0.0560055	-0.405516	Not Detected	-0.5935	Not Detected	-0.213535	Not Detected	-0.404184	0.0643488	0.1	0.1	0.1	0.1	0.1	0.1	AGAGGTTGACTGTATAATATT	chr14	MIMAT0003332	101533104	101533123	-
hsa-miR-657	-0.218783	Not Detected	0	Not Detected	0.0507669	Not Detected	-0.0560055	-0.405516	Not Detected	-0.5935	Not Detected	-0.213535	Not Detected	-0.404184	0.0643488	0.1	0.1	0.1	0.1	0.1	0.1	CCTAGAGAGGGTGAGA	chr17	MIMAT0003335	79099158	79099144	+
hsa-miR-658	-0.218783	Not Detected	0	Not Detected	0.0507669	Not Detected	-0.0560055	-0.405516	Not Detected	-0.5935	Not Detected	-0.213535	Not Detected	-0.404184	0.0643488	0.1	0.1	0.1	0.1	0.1	0.1	ACCAACGGACCTACTTCCCT	chr22	MIMAT0003336	38240363	38240345	+
hsa-miR-659	-0.218783	Not Detected	0	Not Detected	0.0507669	Not Detected	-0.0560055	-0.405516	Not Detected	4.59449	Detected	-0.213535	Not Detected	1.32515	0.446513	0.1	0.1	0.1	0.1	3.64536	0.1	TGGGGACCCTCCCT	chr22	MIMAT0003337	38243766	38243754	+
hsa-miR-660	0.201617	Detected	-0.0223942	Detected	0	Detected	0.059741	0.0652671	Detected	-0.863272	Detected	-0.901118	Detected	-0.566374	0.125408	30.7724	22.6395	22.1986	31.866	19.0721	14.2766	CAACTCCGATATGCAATGG	chrX	MIMAT0003338	49777868	49777885	-
hsa-miR-661	-0.218783	Not Detected	0	Not Detected	0.0507669	Not Detected	-0.0560055	-0.405516	Not Detected	-0.5935	Not Detected	-0.213535	Not Detected	-0.404184	0.0643488	0.1	0.1	0.1	0.1	0.1	0.1	ACGCGCAGGCCAGAGA	chr8	MIMAT0003324	145019432	145019418	+
hsa-miR-662	-0.218783	Not Detected	0	Not Detected	0.0507669	Not Detected	-0.0560055	5.79264	Detected	-0.5935	Not Detected	4.78918	Detected	3.32944	0.163209	0.1	0.1	0.1	7.34229	0.1	3.20602	CTGCTGGGCCACAACG	chr16	MIMAT0003325	820249	820263	-
hsa-miR-663	-0.218783	Not Detected	0	Not Detected	0.0507669	Not Detected	-0.0560055	9.01764	Detected	8.90528	Detected	9.00342	Detected	8.97545	5.89368e-08	0.1	0.1	0.1	68.6521	72.3464	59.5088	GCGGTCCCGCGGC	chr20	MIMAT0003326	26188857	26188846	+
hsa-miR-663b	-0.218783	Not Detected	0	Not Detected	0.0507669	Not Detected	-0.0560055	-0.405516	Not Detected	-0.5935	Not Detected	-0.213535	Not Detected	-0.404184	0.0643488	0.1	0.1	0.1	0.1	0.1	0.1	CCTCAGGCACGGC	chr2	MIMAT0005867	133014649	133014638	+
hsa-miR-664	-0.218783	Not Detected	0	Not Detected	0.0507669	Not Detected	-0.0560055	4.33387	Detected	-0.5935	Not Detected	-0.213535	Not Detected	1.17561	0.480548	0.1	0.1	0.1	2.67115	0.1	0.1	TGTAGGCTGGGGATAAA	chr1	MIMAT0005949	220373950	220373935	+
hsa-miR-664*	-0.218783	Not Detected	0	Not Detected	0.0507669	Not Detected	-0.0560055	6.99257	Detected	6.84861	Detected	6.90671	Detected	6.91596	1.87045e-07	0.1	0.1	0.1	16.8673	17.3899	13.9126	ATCCAATCATTTTCCCTAGC	chr1	MIMAT0005948	220373913	220373895	+
hsa-miR-665	-0.218783	Not Detected	0	Not Detected	0.0507669	Not Detected	-0.0560055	-0.405516	Not Detected	-0.5935	Not Detected	-0.213535	Not Detected	-0.404184	0.0643488	0.1	0.1	0.1	0.1	0.1	0.1	AGGGGCCTCAGCCT	chr14	MIMAT0004952	101341419	101341431	-
hsa-miR-668	-0.218783	Not Detected	0	Not Detected	0.0507669	Not Detected	-0.0560055	-0.405516	Not Detected	-0.5935	Not Detected	-0.213535	Not Detected	-0.404184	0.0643488	0.1	0.1	0.1	0.1	0.1	0.1	GTAGTGGGCCGAGCCGA	chr14	MIMAT0003881	101521644	101521659	-
hsa-miR-670	1.04785	Detected	0	Detected	-0.0233424	Detected	0.341501	1.37209	Detected	1.74414	Detected	1.3348	Detected	1.48368	0.0386819	7.03222	2.9228	2.77645	10.021	14.774	8.54858	CACCACATACACTCAGG	chr11	MIMAT0010357	43581229	43581244	-
hsa-miR-671-3p	-0.218783	Not Detected	0	Not Detected	0.0507669	Not Detected	-0.0560055	-0.405516	Not Detected	-0.5935	Not Detected	-0.213535	Not Detected	-0.404184	0.0643488	0.1	0.1	0.1	0.1	0.1	0.1	GGTGGAGCCCTGA	chr7	MIMAT0004819	150935583	150935594	-
hsa-miR-671-5p	-0.218783	Not Detected	0	Not Detected	0.0507669	Not Detected	-0.0560055	4.38689	Detected	4.93585	Detected	4.84294	Detected	4.72189	1.44533e-05	0.1	0.1	0.1	2.77114	4.6185	3.32775	CTCCAGCCCCT	chr7	MIMAT0003880	150935548	150935557	-
hsa-miR-675	-0.218783	Not Detected	0	Not Detected	0.0507669	Not Detected	-0.0560055	-0.405516	Not Detected	-0.5935	Not Detected	-0.213535	Not Detected	-0.404184	0.0643488	0.1	0.1	0.1	0.1	0.1	0.1	CACTGTGGGCCCTC	chr11	MIMAT0004284	2018020	2018008	+
hsa-miR-675*	-0.218783	Not Detected	0	Not Detected	0.0507669	Not Detected	-0.0560055	-0.405516	Not Detected	-0.5935	Not Detected	-0.213535	Not Detected	-0.404184	0.0643488	0.1	0.1	0.1	0.1	0.1	0.1	TGAGCGGTGAGGGC	chr11	MIMAT0006790	2018052	2018040	+
hsa-miR-7	0.148233	Detected	0	Detected	-0.0511074	Detected	0.0323752	-1.00855	Detected	-1.08131	Detected	-1.11236	Detected	-1.06741	8.17412e-05	113.856	88.2819	82.2629	58.122	62.9543	47.3475	ACAACAAAATCACTAGTCTTCC	chr9	MIMAT0000252	86584708	86584687	+
hsa-miR-708	-0.218783	Not Detected	0	Not Detected	0.0507669	Not Detected	-0.0560055	-0.405516	Not Detected	-0.5935	Not Detected	-0.213535	Not Detected	-0.404184	0.0643488	0.1	0.1	0.1	0.1	0.1	0.1	CCCAGCTAGATTGTAA	chr11	MIMAT0004926	79113098	79113084	+
hsa-miR-708*	-0.218783	Not Detected	0	Not Detected	0.0507669	Not Detected	-0.0560055	-0.405516	Not Detected	-0.5935	Not Detected	-0.213535	Not Detected	-0.404184	0.0643488	0.1	0.1	0.1	0.1	0.1	0.1	CTAGAAGCTCACAGTCTA	chr11	MIMAT0004927	79113143	79113127	+
hsa-miR-7-1*	-0.340444	Detected	0.0527608	Detected	0	Detected	-0.0958944	-0.0682859	Detected	-1.02167	Detected	-0.896795	Detected	-0.662251	0.154931	6.21279	7.01121	6.52571	8.53938	5.02363	4.20948	TATGGCAGACTGTGATTTG	chr9	MIMAT0004553	86584749	86584732	+
hsa-miR-711	-0.218783	Not Detected	0	Not Detected	0.0507669	Not Detected	-0.0560055	-0.405516	Not Detected	-0.5935	Not Detected	-0.213535	Not Detected	-0.404184	0.0643488	0.1	0.1	0.1	0.1	0.1	0.1	CTTACGTCTCTCCCTG	chr3	MIMAT0012734	48616398	48616384	+
hsa-miR-718	-0.218783	Not Detected	0	Not Detected	0.0507669	Not Detected	-0.0560055	5.18011	Detected	5.30171	Detected	5.36298	Detected	5.2816	6.97794e-07	0.1	0.1	0.1	4.80221	5.95162	4.77199	CGACGCCCGGC	chrX	MIMAT0012735	153285432	153285423	+
hsa-miR-7-2*	-0.218783	Not Detected	0	Not Detected	0.0507669	Not Detected	-0.0560055	-0.405516	Not Detected	-0.5935	Not Detected	-0.213535	Not Detected	-0.404184	0.0643488	0.1	0.1	0.1	0.1	0.1	0.1	TTAGGTAGACTGGGATTTG	chr15	MIMAT0004554	89155131	89155148	-
hsa-miR-720	-0.0735598	Detected	0.0128503	Detected	0	Detected	-0.0202365	0.211821	Detected	0.316233	Detected	0.362275	Detected	0.296776	0.00366593	2182.99	1991.6	1905.69	3028.11	3708.44	2942.19	TGGAGGCCCCAGC	chr3	MIMAT0005954	164059160	164059171	-
hsa-miR-744	-0.218783	Not Detected	0	Not Detected	0.0507669	Not Detected	-0.0560055	-0.405516	Not Detected	-0.5935	Not Detected	-0.213535	Not Detected	-0.404184	0.0643488	0.1	0.1	0.1	0.1	0.1	0.1	TGCTGTTAGCCCTA	chr17	MIMAT0004945	11985235	11985247	-
hsa-miR-744*	-0.218783	Not Detected	0	Not Detected	0.0507669	Not Detected	-0.0560055	3.5332	Detected	-0.5935	Not Detected	-0.213535	Not Detected	0.908723	0.505196	0.1	0.1	0.1	1.53346	0.1	0.1	AGGTTGAGGTTAGTGGCA	chr17	MIMAT0004946	11985288	11985304	-
hsa-miR-758	-0.218783	Not Detected	0	Not Detected	0.0507669	Not Detected	-0.0560055	-0.405516	Not Detected	-0.5935	Not Detected	-0.213535	Not Detected	-0.404184	0.0643488	0.1	0.1	0.1	0.1	0.1	0.1	GGTTAGTGGACCAGGTCAC	chr14	MIMAT0003879	101492412	101492429	-
hsa-miR-759	-0.218783	Not Detected	0	Not Detected	0.0507669	Not Detected	-0.0560055	-0.405516	Not Detected	-0.5935	Not Detected	-0.213535	Not Detected	-0.404184	0.0643488	0.1	0.1	0.1	0.1	0.1	0.1	GTCAAAATTGTTTGCACT	chr13	MIMAT0010497	53384213	53384229	-
hsa-miR-760	-0.218783	Not Detected	0	Not Detected	0.0507669	Not Detected	-0.0560055	-0.405516	Not Detected	-0.5935	Not Detected	-0.213535	Not Detected	-0.404184	0.0643488	0.1	0.1	0.1	0.1	0.1	0.1	TCCCCACAGACCCA	chr1	MIMAT0004957	94312443	94312455	-
hsa-miR-761	-0.218783	Not Detected	0	Not Detected	0.0507669	Not Detected	-0.0560055	-0.405516	Not Detected	-0.5935	Not Detected	-0.213535	Not Detected	-0.404184	0.0643488	0.1	0.1	0.1	0.1	0.1	0.1	TGTGTCAGTTTCACCC	chr1	MIMAT0010364	52302043	52302029	+
hsa-miR-762	4.49615	Detected	-0.0507669	Not Detected	0	Not Detected	1.48179	7.8925	Detected	8.01285	Detected	8.07219	Detected	7.99251	0.0124774	2.72031	0.1	0.1	32.6012	40.3694	32.3247	GCTCGGCCCCGG	chr16	MIMAT0010313	30905283	30905293	-
hsa-miR-764	-0.218783	Not Detected	0	Not Detected	0.0507669	Not Detected	-0.0560055	-0.405516	Not Detected	-0.5935	Not Detected	-0.213535	Not Detected	-0.404184	0.0643488	0.1	0.1	0.1	0.1	0.1	0.1	AGGAGGACAAGTGAGC	chrX	MIMAT0010367	113873935	113873949	-
hsa-miR-765	0.050173	Detected	0	Detected	-0.0699873	Detected	-0.00660475	2.0479	Detected	2.34806	Detected	2.18217	Detected	2.19271	1.93993e-05	4.41028	3.66018	3.36629	20.0472	28.119	19.2612	CATCACCTTCCTTCTCCT	chr1	MIMAT0003945	156906011	156905995	+
hsa-miR-766	2.05097	Detected	-0.0871096	Detected	0	Detected	0.65462	3.60879	Detected	3.19675	Detected	2.96263	Detected	3.25606	0.0228679	6.93378	1.35358	1.38811	23.2345	19.8923	12.9966	GCTGAGGCTGTGGGGCT	chrX	MIMAT0003888	118780786	118780771	+
hsa-miR-767-3p	-0.218783	Not Detected	0	Not Detected	0.0507669	Not Detected	-0.0560055	-0.405516	Not Detected	-0.5935	Not Detected	-0.213535	Not Detected	-0.404184	0.0643488	0.1	0.1	0.1	0.1	0.1	0.1	AGAAACCATGGGGTATGA	chrX	MIMAT0003883	151561975	151561959	+
hsa-miR-767-5p	-0.218783	Not Detected	0	Not Detected	0.0507669	Not Detected	-0.0560055	-0.405516	Not Detected	-0.5935	Not Detected	-0.213535	Not Detected	-0.404184	0.0643488	0.1	0.1	0.1	0.1	0.1	0.1	CATGCTCAGACAACCAT	chrX	MIMAT0003882	151561941	151561926	+
hsa-miR-769-3p	-0.218783	Not Detected	0	Not Detected	0.0507669	Not Detected	-0.0560055	-0.405516	Not Detected	-0.5935	Not Detected	-0.213535	Not Detected	-0.404184	0.0643488	0.1	0.1	0.1	0.1	0.1	0.1	AACCAAGACCCCGGAG	chr19	MIMAT0003887	46522266	46522280	-
hsa-miR-769-5p	0.236376	Detected	-0.138686	Detected	0	Detected	0.0325633	-0.457011	Detected	-0.850523	Detected	-0.98594	Detected	-0.764491	0.0144326	7.7022	5.10328	5.42395	5.42121	4.70139	3.28913	AGCTCAGAACCCAGAGGTC	chr19	MIMAT0003886	46522223	46522240	-
hsa-miR-770-5p	-0.218783	Not Detected	0	Not Detected	0.0507669	Not Detected	-0.0560055	-0.405516	Not Detected	-0.5935	Not Detected	-0.213535	Not Detected	-0.404184	0.0643488	0.1	0.1	0.1	0.1	0.1	0.1	TGGCCCTGACACGTGGT	chr14	MIMAT0003948	101318753	101318768	-
hsa-miR-802	-0.218783	Not Detected	0	Not Detected	0.0507669	Not Detected	-0.0560055	-0.405516	Not Detected	-0.5935	Not Detected	-0.213535	Not Detected	-0.404184	0.0643488	0.1	0.1	0.1	0.1	0.1	0.1	ACAAGGATGAATCTTTGTTA	chr21	MIMAT0004185	37093034	37093052	-
hsa-miR-873	-0.218783	Not Detected	0	Not Detected	0.0507669	Not Detected	-0.0560055	-0.405516	Not Detected	-0.5935	Not Detected	-0.213535	Not Detected	-0.404184	0.0643488	0.1	0.1	0.1	0.1	0.1	0.1	AGGAGACTCACAAGTTCCTG	chr9	MIMAT0004953	28888907	28888889	+
hsa-miR-874	-0.218783	Not Detected	0	Not Detected	0.0507669	Not Detected	-0.0560055	6.20319	Detected	6.10291	Detected	6.13549	Detected	6.14719	2.40626e-07	0.1	0.1	0.1	9.75927	10.371	8.15165	TCGGTCCCTCGGG	chr5	MIMAT0004911	136983328	136983317	+
hsa-miR-875-3p	-0.218783	Not Detected	0	Not Detected	0.0507669	Not Detected	-0.0560055	-0.405516	Not Detected	-0.5935	Not Detected	-0.213535	Not Detected	-0.404184	0.0643488	0.1	0.1	0.1	0.1	0.1	0.1	CACAACCTCAGTGTTTC	chr8	MIMAT0004923	100549078	100549063	+
hsa-miR-875-5p	-0.218783	Not Detected	0	Not Detected	0.0507669	Not Detected	-0.0560055	-0.405516	Not Detected	-0.5935	Not Detected	-0.213535	Not Detected	-0.404184	0.0643488	0.1	0.1	0.1	0.1	0.1	0.1	CACCTGATAAAACTGAGGTATA	chr8	MIMAT0004922	100549045	100549025	+
hsa-miR-876-3p	-0.218783	Not Detected	0	Not Detected	0.0507669	Not Detected	-0.0560055	-0.405516	Not Detected	-0.5935	Not Detected	-0.213535	Not Detected	-0.404184	0.0643488	0.1	0.1	0.1	0.1	0.1	0.1	TGAATTACTTTGTAAACCACCA	chr9	MIMAT0004925	28863694	28863674	+
hsa-miR-876-5p	-0.218783	Not Detected	0	Not Detected	0.0507669	Not Detected	-0.0560055	-0.405516	Not Detected	-0.5935	Not Detected	-0.213535	Not Detected	-0.404184	0.0643488	0.1	0.1	0.1	0.1	0.1	0.1	TGGTGATTCACAAAGAAATCCA	chr9	MIMAT0004924	28863655	28863635	+
hsa-miR-877	-0.218783	Not Detected	0	Not Detected	0.0507669	Not Detected	-0.0560055	-0.405516	Not Detected	-0.5935	Not Detected	-0.213535	Not Detected	-0.404184	0.0643488	0.1	0.1	0.1	0.1	0.1	0.1	CCCTGCGCCATCT	chr6	MIMAT0004949	30552117	30552128	-
hsa-miR-877*	0.684121	Detected	0	Detected	-0.0102766	Detected	0.224615	3.06107	Detected	2.84194	Detected	2.57171	Detected	2.8249	0.000648721	7.02486	3.75696	3.60131	41.5319	40.6448	25.8987	CTGGGAGGAGGGAG	chr6	MIMAT0004950	30552182	30552194	-
hsa-miR-885-3p	0.458462	Detected	0	Detected	-0.0430799	Detected	0.138461	0.243701	Detected	1.00143	Detected	0.530647	Detected	0.591927	0.172065	10.0943	6.31255	5.91499	9.90007	19.069	10.5737	TATCCACTACACCCCG	chr3	MIMAT0004948	10436236	10436222	+
hsa-miR-885-5p	-0.218783	Not Detected	0	Not Detected	0.0507669	Not Detected	-0.0560055	5.76689	Detected	-0.5935	Not Detected	4.78705	Detected	3.32015	0.163188	0.1	0.1	0.1	7.21239	0.1	3.20129	AGAGGCAGGGTAGTGTA	chr3	MIMAT0004947	10436204	10436189	+
hsa-miR-886-3p	0	Detected	-0.0118346	Detected	0.221367	Detected	0.0698441	1.074	Detected	0.909026	Detected	0.953128	Detected	0.978719	0.000551876	43.6027	37.1613	42.1705	104.48	106.159	84.1112	AAGGGTCAGTAAGCACCCGC	chr5	MIMAT0004906	135416286	135416268	+
hsa-miR-886-5p	-0.218783	Not Detected	0	Not Detected	0.0507669	Not Detected	-0.0560055	-0.405516	Not Detected	-0.5935	Not Detected	-0.213535	Not Detected	-0.404184	0.0643488	0.1	0.1	0.1	0.1	0.1	0.1	CCGCTTGAGCTAACT	chr5	MIMAT0004905	135416209	135416196	+
hsa-miR-887	-0.218783	Not Detected	0	Not Detected	0.0507669	Not Detected	-0.0560055	-0.405516	Not Detected	-0.5935	Not Detected	-0.213535	Not Detected	-0.404184	0.0643488	0.1	0.1	0.1	0.1	0.1	0.1	CCTCGGGATGGCGC	chr5	MIMAT0004951	15935347	15935359	-
hsa-miR-888	-0.218783	Not Detected	0	Not Detected	0.0507669	Not Detected	-0.0560055	-0.405516	Not Detected	-0.5935	Not Detected	-0.213535	Not Detected	-0.404184	0.0643488	0.1	0.1	0.1	0.1	0.1	0.1	TGACTGACAGCTTTTTGAG	chrX	MIMAT0004916	145076332	145076315	+
hsa-miR-888*	-0.218783	Not Detected	0	Not Detected	0.0507669	Not Detected	-0.0560055	-0.405516	Not Detected	-0.5935	Not Detected	-0.213535	Not Detected	-0.404184	0.0643488	0.1	0.1	0.1	0.1	0.1	0.1	TTCACCCAAAGAGGTGTC	chrX	MIMAT0004917	145076368	145076352	+
hsa-miR-889	-0.218783	Not Detected	0	Not Detected	0.0507669	Not Detected	-0.0560055	-0.405516	Not Detected	-0.5935	Not Detected	-0.213535	Not Detected	-0.404184	0.0643488	0.1	0.1	0.1	0.1	0.1	0.1	ACAATGGTTGTCCGATATTA	chr14	MIMAT0004921	101514288	101514306	-
hsa-miR-890	-0.218783	Not Detected	0	Not Detected	0.0507669	Not Detected	-0.0560055	-0.405516	Not Detected	-0.5935	Not Detected	-0.213535	Not Detected	-0.404184	0.0643488	0.1	0.1	0.1	0.1	0.1	0.1	CAACTGATGCCTTTCCA	chrX	MIMAT0004912	145075823	145075808	+
hsa-miR-891a	-0.218783	Not Detected	0	Not Detected	0.0507669	Not Detected	-0.0560055	-0.405516	Not Detected	-0.5935	Not Detected	-0.213535	Not Detected	-0.404184	0.0643488	0.1	0.1	0.1	0.1	0.1	0.1	TCAGTGGCTCAGGT	chrX	MIMAT0004902	145109343	145109331	+
hsa-miR-891b	-0.218783	Not Detected	0	Not Detected	0.0507669	Not Detected	-0.0560055	-0.405516	Not Detected	-0.5935	Not Detected	-0.213535	Not Detected	-0.404184	0.0643488	0.1	0.1	0.1	0.1	0.1	0.1	TCAATGACTCAGGTAAGTTGC	chrX	MIMAT0004913	145082602	145082583	+
hsa-miR-892a	-0.218783	Not Detected	0	Not Detected	0.0507669	Not Detected	-0.0560055	-0.405516	Not Detected	-0.5935	Not Detected	-0.213535	Not Detected	-0.404184	0.0643488	0.1	0.1	0.1	0.1	0.1	0.1	CTACGCAGAAAGGACACAGT	chrX	MIMAT0004907	145078251	145078233	+
hsa-miR-892b	5.70569	Detected	-0.0507669	Not Detected	0	Not Detected	1.88498	3.60861	Detected	3.73075	Detected	-0.264302	Not Detected	2.35835	0.848116	6.29111	0.1	0.1	1.67361	2.07497	0.1	TCTACCCAGAAAGGAGCCA	chrX	MIMAT0004918	145078782	145078765	+
hsa-miR-9	-0.218783	Not Detected	0	Not Detected	0.0507669	Not Detected	-0.0560055	-0.405516	Not Detected	-0.5935	Not Detected	-0.213535	Not Detected	-0.404184	0.0643488	0.1	0.1	0.1	0.1	0.1	0.1	TCATACAGCTAGATAACCA	chr1	MIMAT0000441	156390170	156390152	+
hsa-miR-9*	-0.101886	Detected	0.00659847	Detected	0	Detected	-0.0317624	-0.453212	Detected	-0.633574	Detected	-0.579173	Detected	-0.55532	0.0012104	23.7815	22.0311	21.1723	21.2174	21.3298	17.0209	ACTTTCGGTTATCTAGCTT	chr1	MIMAT0000442	154656832	154656814	+
hsa-miR-920	-0.218783	Not Detected	0	Not Detected	0.0507669	Not Detected	-0.0560055	-0.405516	Not Detected	-0.5935	Not Detected	-0.213535	Not Detected	-0.404184	0.0643488	0.1	0.1	0.1	0.1	0.1	0.1	TACTGCTTCCACAGCTC	chr12	MIMAT0004970	24365409	24365424	-
hsa-miR-921	-0.218783	Not Detected	0	Not Detected	0.0507669	Not Detected	-0.0560055	-0.405516	Not Detected	-0.5935	Not Detected	-0.213535	Not Detected	-0.404184	0.0643488	0.1	0.1	0.1	0.1	0.1	0.1	GAATCCTGGTTCTGTCC	chr1	MIMAT0004971	166124005	166123990	+
hsa-miR-922	-0.218783	Not Detected	0	Not Detected	0.0507669	Not Detected	-0.0560055	-0.405516	Not Detected	-0.5935	Not Detected	-0.213535	Not Detected	-0.404184	0.0643488	0.1	0.1	0.1	0.1	0.1	0.1	GACGTAGTCCTATTCTC	chr3	MIMAT0004972	197401445	197401430	+
hsa-miR-924	-0.218783	Not Detected	0	Not Detected	0.0507669	Not Detected	-0.0560055	-0.405516	Not Detected	-0.5935	Not Detected	-0.213535	Not Detected	-0.404184	0.0643488	0.1	0.1	0.1	0.1	0.1	0.1	GCAAGACATCACAAGACTCT	chr18	MIMAT0004974	37202109	37202091	+
hsa-miR-92a	-0.0348129	Detected	0	Detected	0.0206575	Detected	-0.00471846	-0.594792	Detected	-0.69997	Detected	-0.622467	Detected	-0.639076	5.69666e-05	263.683	232.114	227.32	203.575	215.601	174.824	ACAGGCCGGGACAAGT	chr13	MIMAT0000092	92003621	92003636	-
hsa-miR-92a-1*	-0.218783	Not Detected	0	Not Detected	0.0507669	Not Detected	-0.0560055	-0.405516	Not Detected	-0.5935	Not Detected	-0.213535	Not Detected	-0.404184	0.0643488	0.1	0.1	0.1	0.1	0.1	0.1	AGCATTGCAACCGATCCC	chr13	MIMAT0004507	92003584	92003600	-
hsa-miR-92a-2*	-0.218783	Not Detected	0	Not Detected	0.0507669	Not Detected	-0.0560055	-0.405516	Not Detected	-0.5935	Not Detected	-0.213535	Not Detected	-0.404184	0.0643488	0.1	0.1	0.1	0.1	0.1	0.1	GTAATGCAACAAATCCCCAC	chrX	MIMAT0004508	133303597	133303579	+
hsa-miR-92b	-0.218783	Not Detected	0	Not Detected	0.0507669	Not Detected	-0.0560055	4.07673	Detected	-0.5935	Not Detected	-0.213535	Not Detected	1.0899	0.487405	0.1	0.1	0.1	2.23506	0.1	0.1	GGAGGCCGGGACG	chr1	MIMAT0003218	155165038	155165049	-
hsa-miR-92b*	-0.218783	Not Detected	0	Not Detected	0.0507669	Not Detected	-0.0560055	-0.405516	Not Detected	-0.5935	Not Detected	-0.213535	Not Detected	-0.404184	0.0643488	0.1	0.1	0.1	0.1	0.1	0.1	CACTGCACCGCGTC	chr1	MIMAT0004792	155164996	155165008	-
hsa-miR-93	0.0253997	Detected	0	Detected	-0.0642657	Detected	-0.0129553	-0.833934	Detected	-0.74281	Detected	-0.824999	Detected	-0.800581	3.69818e-05	266.629	225.113	207.861	167.276	202.981	147.344	CTACCTGCACGAACAG	chr7	MIMAT0000093	99529359	99529344	+
hsa-miR-93*	-0.218783	Not Detected	0	Not Detected	0.0507669	Not Detected	-0.0560055	-0.405516	Not Detected	-0.5935	Not Detected	-0.213535	Not Detected	-0.404184	0.0643488	0.1	0.1	0.1	0.1	0.1	0.1	CGGGAAGTGCTAGCTC	chr7	MIMAT0004509	99691461	99691447	+
hsa-miR-933	-0.218783	Not Detected	0	Not Detected	0.0507669	Not Detected	-0.0560055	-0.405516	Not Detected	-0.5935	Not Detected	-0.213535	Not Detected	-0.404184	0.0643488	0.1	0.1	0.1	0.1	0.1	0.1	GGGAGAGGTCTCCCT	chr2	MIMAT0004976	176032428	176032415	+
hsa-miR-934	-0.218783	Not Detected	0	Not Detected	0.0507669	Not Detected	-0.0560055	-0.405516	Not Detected	-0.5935	Not Detected	-0.213535	Not Detected	-0.404184	0.0643488	0.1	0.1	0.1	0.1	0.1	0.1	CCAGTGTCTCCAG	chrX	MIMAT0004977	135633061	135633072	-
hsa-miR-935	-0.218783	Not Detected	0	Not Detected	0.0507669	Not Detected	-0.0560055	-0.405516	Not Detected	-0.5935	Not Detected	-0.213535	Not Detected	-0.404184	0.0643488	0.1	0.1	0.1	0.1	0.1	0.1	GCGGTAGCGGAAGCGG	chr19	MIMAT0004978	54485624	54485638	-
hsa-miR-936	-0.218783	Not Detected	0	Not Detected	0.0507669	Not Detected	-0.0560055	-0.405516	Not Detected	-0.5935	Not Detected	-0.213535	Not Detected	-0.404184	0.0643488	0.1	0.1	0.1	0.1	0.1	0.1	CTGCGATTCCTCCCT	chr10	MIMAT0004979	105807882	105807869	+
hsa-miR-937	-0.218783	Not Detected	0	Not Detected	0.0507669	Not Detected	-0.0560055	4.51915	Detected	-0.5935	Not Detected	-0.213535	Not Detected	1.23737	0.476094	0.1	0.1	0.1	3.0372	0.1	0.1	GGCAGAGAGTCAGAGC	chr8	MIMAT0004980	144895198	144895184	+
hsa-miR-938	-0.218783	Not Detected	0	Not Detected	0.0507669	Not Detected	-0.0560055	-0.405516	Not Detected	-0.5935	Not Detected	-0.213535	Not Detected	-0.404184	0.0643488	0.1	0.1	0.1	0.1	0.1	0.1	ACTGGGTTCACCTTTA	chr10	MIMAT0004981	29891228	29891214	+
hsa-miR-939	0.0191252	Detected	0	Detected	-0.308696	Detected	-0.0965236	0.624647	Detected	1.06163	Detected	0.930709	Detected	0.87233	0.00443672	18.2273	15.4563	12.0475	31.5657	48.68	34.1631	CACCCCCAGAGCC	chr8	MIMAT0004982	145619401	145619390	+
hsa-miR-940	0	Detected	-0.318948	Detected	0.0524197	Detected	-0.0888428	0.726712	Detected	0.552525	Detected	0.78029	Detected	0.686509	0.00454014	8.59187	5.91854	7.39137	16.1831	16.3386	14.7027	GGGGAGCGGGGG	chr16	MIMAT0004983	2321817	2321827	-
hsa-miR-941	-0.218783	Not Detected	0	Not Detected	0.0507669	Not Detected	-0.0560055	-0.405516	Not Detected	-0.5935	Not Detected	-0.213535	Not Detected	-0.404184	0.0643488	0.1	0.1	0.1	0.1	0.1	0.1	GCACATGTGCACACAG	chr20	MIMAT0004984	62550855	62550870	-
hsa-miR-942	-0.218783	Not Detected	0	Not Detected	0.0507669	Not Detected	-0.0560055	-0.405516	Not Detected	-0.5935	Not Detected	-0.213535	Not Detected	-0.404184	0.0643488	0.1	0.1	0.1	0.1	0.1	0.1	CACATGGCCAAAACAGAGAA	chr1	MIMAT0004985	117637280	117637298	-
hsa-miR-943	-0.218783	Not Detected	0	Not Detected	0.0507669	Not Detected	-0.0560055	-0.405516	Not Detected	-0.5935	Not Detected	-0.213535	Not Detected	-0.404184	0.0643488	0.1	0.1	0.1	0.1	0.1	0.1	CTGGAGGACGGCAA	chr4	MIMAT0004986	1988185	1988173	+
hsa-miR-944	-0.218783	Not Detected	0	Not Detected	0.0507669	Not Detected	-0.0560055	-0.405516	Not Detected	-0.5935	Not Detected	-0.213535	Not Detected	-0.404184	0.0643488	0.1	0.1	0.1	0.1	0.1	0.1	CTCATCCGATGTACAATAAT	chr3	MIMAT0004987	189547767	189547785	-
hsa-miR-95	-0.218783	Not Detected	0	Not Detected	0.0507669	Not Detected	-0.0560055	-0.405516	Not Detected	-0.5935	Not Detected	-0.213535	Not Detected	-0.404184	0.0643488	0.1	0.1	0.1	0.1	0.1	0.1	TGCTCAATAAATACCCGTTG	chr4	MIMAT0000094	8007097	8007079	+
hsa-miR-96	1.00973	Detected	-0.314264	Detected	0	Detected	0.231823	-0.377911	Detected	0.101853	Detected	-0.724526	Detected	-0.333528	0.291567	337.435	115.816	139.023	146.784	233.181	101.052	AGCAAAAATGTGCTAGTGCCAA	chr7	MIMAT0000095	129414562	129414542	+
hsa-miR-96*	-0.218783	Not Detected	0	Not Detected	0.0507669	Not Detected	-0.0560055	-0.405516	Not Detected	-0.5935	Not Detected	-0.213535	Not Detected	-0.404184	0.0643488	0.1	0.1	0.1	0.1	0.1	0.1	CATATTGGCACTGCACA	chr7	MIMAT0004510	129414604	129414589	+
hsa-miR-98	0.180429	Detected	0	Detected	-0.101184	Detected	0.0264149	-1.19043	Detected	-0.899452	Detected	-1.27615	Detected	-1.12201	0.00122436	8.44058	6.40026	5.76044	3.71461	5.17722	3.06422	AACAATACAACTTACTACCTC	chrX	MIMAT0000096	53583226	53583207	+
hsa-miR-99a	-0.218783	Not Detected	0	Not Detected	0.0507669	Not Detected	-0.0560055	-0.405516	Not Detected	-0.5935	Not Detected	-0.213535	Not Detected	-0.404184	0.0643488	0.1	0.1	0.1	0.1	0.1	0.1	CACAAGATCGGATCTACGG	chr21	MIMAT0000097	17911425	17911442	-
hsa-miR-99a*	-0.218783	Not Detected	0	Not Detected	0.0507669	Not Detected	-0.0560055	-0.405516	Not Detected	-0.5935	Not Detected	-0.213535	Not Detected	-0.404184	0.0643488	0.1	0.1	0.1	0.1	0.1	0.1	CAGACCCATAGAAGCGA	chr21	MIMAT0004511	17911464	17911479	-
hsa-miR-99b	-0.141213	Detected	0.0187478	Detected	0	Detected	-0.0408219	-0.726491	Detected	-0.933742	Detected	-0.68703	Detected	-0.782421	0.00126873	22.7786	21.8685	20.8398	17.2804	17.0511	15.5468	CGCAAGGTCGGTTCTA	chr19	MIMAT0000689	52195878	52195892	-
hsa-miR-99b*	-0.218783	Not Detected	0	Not Detected	0.0507669	Not Detected	-0.0560055	-0.405516	Not Detected	-0.5935	Not Detected	-0.213535	Not Detected	-0.404184	0.0643488	0.1	0.1	0.1	0.1	0.1	0.1	CGGACCCACAGAC	chr19	MIMAT0004678	52195919	52195930	-

## Sheet: Upregulated miRNA
systematic_name	Fold_Control_Y.79 cells_TR1	Flag_Control_Y.79 cells_TR1	Fold_Control_Y.79 cells_TR2	Flag_Control_Y.79 cells_TR2	Fold_Control_Y.79 cells_TR3	Flag_Control_Y.79 cells_TR3	GeomeanFold_Control_Y.79	Fold_Test_si RNA_Treated_TR1	Flag_Test_si RNA_Treated_TR1	Fold_Test_si RNA_Treated_TR2	Flag_Test_si RNA_Treated_TR2	Fold_Test_si RNA_Treated_TR3	Flag_Test_si RNA_Treated_TR3	GeomeanFold_Test_si RNA	p-Value	Control_Y.79 cells_TR1_gTotalSignal	Control_Y.79 cells_TR2_gTotalSignal	Control_Y.79 cells_TR3_gTotalSignal	Test_si RNA_Treated_TR1_gTotalSignal	Test_si RNA_Treated_TR2_gTotalSignal	Test_si RNA_Treated_TR3_gTotalSignal	active_sequence	chr	mirbase accession No	start	stop	strand
hsa-miR-663	-0.218783	Not Detected	0	Not Detected	0.0507669	Not Detected	-0.0560055	9.01764	Detected	8.90528	Detected	9.00342	Detected	8.97545	5.89368e-08	0.1	0.1	0.1	68.6521	72.3464	59.5088	GCGGTCCCGCGGC	chr20	MIMAT0003326	26188857	26188846	+
hsa-miR-664*	-0.218783	Not Detected	0	Not Detected	0.0507669	Not Detected	-0.0560055	6.99257	Detected	6.84861	Detected	6.90671	Detected	6.91596	1.87045e-07	0.1	0.1	0.1	16.8673	17.3899	13.9126	ATCCAATCATTTTCCCTAGC	chr1	MIMAT0005948	220373913	220373895	+
hsa-miR-874	-0.218783	Not Detected	0	Not Detected	0.0507669	Not Detected	-0.0560055	6.20319	Detected	6.10291	Detected	6.13549	Detected	6.14719	2.40626e-07	0.1	0.1	0.1	9.75927	10.371	8.15165	TCGGTCCCTCGGG	chr5	MIMAT0004911	136983328	136983317	+
hsa-miR-31	-0.218783	Not Detected	0	Not Detected	0.0507669	Not Detected	-0.0560055	5.66932	Detected	5.67364	Detected	5.59395	Detected	5.64564	3.19569e-07	0.1	0.1	0.1	6.74075	7.70187	5.60052	AGCTATGCCAGCATCTT	chr9	MIMAT0000089	21512141	21512126	+
hsa-miR-630	-0.218783	Not Detected	0	Not Detected	0.0507669	Not Detected	-0.0560055	9.01461	Detected	9.44106	Detected	9.32386	Detected	9.25984	4.21333e-07	0.1	0.1	0.1	68.508	104.882	74.309	ACCTTCCCTGGTACAGA	chr15	MIMAT0003299	72879624	72879639	-
hsa-miR-1977_v14.0	0.105524	Detected	0	Detected	-0.0381935	Detected	0.0224434	3.08948	Detected	3.04444	Detected	2.98833	Detected	3.04075	5.27162e-07	17.6984	14.1354	13.2901	159.369	175.969	130.067	TTAACAGCTAAGCACCC	chr1	MIMAT0009452	566210	566194	+
hsa-miR-195*	-0.218783	Not Detected	0	Not Detected	0.0507669	Not Detected	-0.0560055	5.62814	Detected	5.52041	Detected	5.42448	Detected	5.52434	6.54848e-07	0.1	0.1	0.1	6.55104	6.92579	4.97981	GGAGCAGCACAGCCA	chr17	MIMAT0004615	6921007	6920994	+
hsa-miR-718	-0.218783	Not Detected	0	Not Detected	0.0507669	Not Detected	-0.0560055	5.18011	Detected	5.30171	Detected	5.36298	Detected	5.2816	6.97794e-07	0.1	0.1	0.1	4.80221	5.95162	4.77199	CGACGCCCGGC	chrX	MIMAT0012735	153285432	153285423	+
hsa-miR-1972	-0.218783	Not Detected	0	Not Detected	0.0507669	Not Detected	-0.0560055	5.21708	Detected	5.04844	Detected	5.24757	Detected	5.17103	9.13305e-07	0.1	0.1	0.1	4.92687	4.99336	4.4051	TGAGCCACTGTGCC	chr16	MIMAT0009447	70064304	70064317	-
hsa-miR-219-2-3p	-0.218783	Not Detected	0	Not Detected	0.0507669	Not Detected	-0.0560055	6.62086	Detected	6.2538	Detected	6.40476	Detected	6.42648	1.12035e-06	0.1	0.1	0.1	13.0362	11.5144	9.82441	ACAGATGTCCAGCCAC	chr9	MIMAT0004675	131154979	131154965	+
hsa-miR-1915	-0.218783	Not Detected	0	Not Detected	0.0507669	Not Detected	-0.0560055	7.53817	Detected	7.99856	Detected	7.91704	Detected	7.81792	1.13113e-06	0.1	0.1	0.1	24.6199	38.5893	28.025	CCCGCCGCGTC	chr10	MIMAT0007892	21785556	21785547	+
hsa-miR-328	-0.218783	Not Detected	0	Not Detected	0.0507669	Not Detected	-0.0560055	6.95317	Detected	6.63425	Detected	6.58549	Detected	6.7243	1.14727e-06	0.1	0.1	0.1	16.4129	14.9889	11.1355	ACGGAAGGGCAGAGAGGG	chr16	MIMAT0000752	67236292	67236276	+
hsa-miR-30b*	-0.218783	Not Detected	0	Not Detected	0.0507669	Not Detected	-0.0560055	5.05077	Detected	4.83278	Detected	4.86455	Detected	4.91603	1.2858e-06	0.1	0.1	0.1	4.39043	4.30004	3.37798	GAAGTAAACATCCACCTCC	chr8	MIMAT0004589	135812838	135812821	+
hsa-miR-1909*	-0.218783	Not Detected	0	Not Detected	0.0507669	Not Detected	-0.0560055	6.05359	Detected	5.74822	Detected	5.77952	Detected	5.86044	1.28859e-06	0.1	0.1	0.1	8.798	8.11048	6.36926	CAGGGCAGGCACC	chr19	MIMAT0007882	1816193	1816182	+
hsa-miR-1224-5p	-0.218783	Not Detected	0	Not Detected	0.0507669	Not Detected	-0.0560055	6.39864	Detected	6.73976	Detected	6.7732	Detected	6.6372	1.33436e-06	0.1	0.1	0.1	11.1752	16.1261	12.6829	CCACCTCCCGA	chr3	MIMAT0005458	183959202	183959211	-
hsa-miR-371-5p	-0.218783	Not Detected	0	Not Detected	0.0507669	Not Detected	-0.0560055	6.84834	Detected	7.31711	Detected	7.12966	Detected	7.09837	1.47219e-06	0.1	0.1	0.1	15.2626	24.062	16.2376	AGTGCCCCCACAG	chr19	MIMAT0004687	54290942	54290953	-
hsa-miR-150*	-0.218783	Not Detected	0	Not Detected	0.0507669	Not Detected	-0.0560055	5.93747	Detected	6.33362	Detected	6.23387	Detected	6.16832	1.75497e-06	0.1	0.1	0.1	8.11763	12.1694	8.72692	CTGTCCCCCAGGC	chr19	MIMAT0004610	50004113	50004102	+
hsa-miR-2113	-0.218783	Not Detected	0	Not Detected	0.0507669	Not Detected	-0.0560055	5.58685	Detected	5.3088	Detected	5.2774	Detected	5.39102	1.85065e-06	0.1	0.1	0.1	6.36621	5.98092	4.49715	GTGACAGAGCCAAGC	chr6	MIMAT0009206	98472469	98472482	-
hsa-miR-449c*	-0.218783	Not Detected	0	Not Detected	0.0507669	Not Detected	-0.0560055	6.53744	Detected	6.22891	Detected	6.04631	Detected	6.27089	2.7944e-06	0.1	0.1	0.1	12.3038	11.3175	7.66303	ACAGAGAGGAGTGCAAC	chr5	MIMAT0013771	54468168	54468153	+
hsa-miR-645	-0.218783	Not Detected	0	Not Detected	0.0507669	Not Detected	-0.0560055	6.28264	Detected	6.10678	Detected	5.80693	Detected	6.06545	2.9027e-06	0.1	0.1	0.1	10.3118	10.3989	6.49144	TCAGCAGTACCAGCCTAG	chr20	MIMAT0003315	49202385	49202401	-
hsa-miR-382	-0.218783	Not Detected	0	Not Detected	0.0507669	Not Detected	-0.0560055	4.45687	Detected	4.76246	Detected	4.52809	Detected	4.58247	3.0438e-06	0.1	0.1	0.1	2.90886	4.09549	2.67529	CGAATCCACCACGAAC	chr14	MIMAT0000737	101520660	101520674	-
hsa-miR-485-3p	-0.218783	Not Detected	0	Not Detected	0.0507669	Not Detected	-0.0560055	6.55813	Detected	5.97657	Detected	6.1666	Detected	6.23377	4.97982e-06	0.1	0.1	0.1	12.4815	9.50142	8.32936	AGAGAGGAGAGCCGTGT	chr14	MIMAT0002176	101521807	101521822	-
hsa-miR-2277	-0.218783	Not Detected	0	Not Detected	0.0507669	Not Detected	-0.0560055	6.45524	Detected	6.07667	Detected	5.77222	Detected	6.10138	8.71177e-06	0.1	0.1	0.1	11.6224	10.1841	6.3371	GAGCCAGGCAGGG	chr5	MIMAT0011777	92956480	92956469	+
hsa-miR-188-5p	-0.0157692	Detected	0.116623	Detected	0	Detected	0.0336178	2.59375	Detected	2.7767	Detected	2.91568	Detected	2.76204	1.16763e-05	14.2349	13.4075	11.9387	98.8801	127.871	108.2	CCCTCCACCATGC	chrX	MIMAT0000457	49768132	49768143	-
hsa-miR-671-5p	-0.218783	Not Detected	0	Not Detected	0.0507669	Not Detected	-0.0560055	4.38689	Detected	4.93585	Detected	4.84294	Detected	4.72189	1.44533e-05	0.1	0.1	0.1	2.77114	4.6185	3.32775	CTCCAGCCCCT	chr7	MIMAT0003880	150935548	150935557	-
hsa-miR-765	0.050173	Detected	0	Detected	-0.0699873	Detected	-0.00660475	2.0479	Detected	2.34806	Detected	2.18217	Detected	2.19271	1.93993e-05	4.41028	3.66018	3.36629	20.0472	28.119	19.2612	CATCACCTTCCTTCTCCT	chr1	MIMAT0003945	156906011	156905995	+
hsa-miR-1207-5p	0.00516748	Detected	0	Detected	-0.172694	Detected	-0.0558422	2.48356	Detected	2.77098	Detected	2.82342	Detected	2.69265	2.20498e-05	28.6336	24.5166	20.9987	181.618	252.504	201.222	CCCCTCCCAGCCT	chr8	MIMAT0005871	129061414	129061425	-
hsa-miR-33b*	-0.218783	Not Detected	0	Not Detected	0.0507669	Not Detected	-0.0560055	5.88374	Detected	5.10994	Detected	5.21164	Detected	5.40177	2.88295e-05	0.1	0.1	0.1	7.82088	5.21083	4.29674	GGGCTGCACTGCCG	chr17	MIMAT0004811	17717224	17717212	+
hsa-miR-1225-5p	0.023488	Detected	0	Detected	-0.0870047	Detected	-0.0211722	1.97695	Detected	2.24162	Detected	2.294	Detected	2.17086	2.96314e-05	32.2771	27.2875	24.8022	142.285	194.725	155.169	CCCCCCACTGG	chr16	MIMAT0005572	2140217	2140208	+
hsa-miR-1224-3p	-0.218783	Not Detected	0	Not Detected	0.0507669	Not Detected	-0.0560055	6.55518	Detected	5.78004	Detected	5.6671	Detected	6.00077	3.15307e-05	0.1	0.1	0.1	12.456	8.29138	5.89181	CTGAGGAGAGAGGAGG	chr3	MIMAT0005459	183959263	183959277	-
hsa-miR-30c-1*	-0.218783	Not Detected	0	Not Detected	0.0507669	Not Detected	-0.0560055	3.87471	Detected	4.57781	Detected	4.34821	Detected	4.26691	4.16737e-05	0.1	0.1	0.1	1.94302	3.60345	2.36169	GGAGTAAACAACCCTCTCC	chr1	MIMAT0004674	41223015	41223032	-
hsa-miR-513a-5p	-0.218783	Not Detected	0	Not Detected	0.0507669	Not Detected	-0.0560055	5.00921	Detected	5.93985	Detected	5.69631	Detected	5.54846	4.26343e-05	0.1	0.1	0.1	4.26574	9.26262	6.01229	ATGACACCTCCCTGTG	chrX	MIMAT0002877	146295034	146295019	+
hsa-miR-1183	-0.218783	Not Detected	0	Not Detected	0.0507669	Not Detected	-0.0560055	5.34031	Detected	4.58079	Detected	4.61738	Detected	4.84616	4.71433e-05	0.1	0.1	0.1	5.36617	3.6109	2.8461	TGCCCACTCTCACCA	chr7	MIMAT0005828	21510736	21510749	-
hsa-miR-601	-0.218783	Not Detected	0	Not Detected	0.0507669	Not Detected	-0.0560055	4.49176	Detected	5.28771	Detected	5.36625	Detected	5.04857	6.22833e-05	0.1	0.1	0.1	2.98008	5.89413	4.78281	CTCCTCCAACAATCCTAGA	chr9	MIMAT0003269	126164840	126164823	+
hsa-miR-520b	-0.218783	Not Detected	0	Not Detected	0.0507669	Not Detected	-0.0560055	5.59264	Detected	4.60428	Detected	4.83519	Detected	5.0107	8.17613e-05	0.1	0.1	0.1	6.39183	3.67019	3.30991	CCCTCTAAAAGGAAGCACT	chr19	MIMAT0002843	54204524	54204541	-
hsa-miR-483-5p	0.0213964	Detected	0	Detected	-0.314872	Detected	-0.0978254	1.94481	Detected	2.22208	Detected	2.15098	Detected	2.10596	8.69764e-05	16.4157	13.8982	10.7867	70.8725	97.8434	71.5728	CTCCCTTCTTTCCTC	chr11	MIMAT0004761	2155392	2155379	+
hsa-miR-1973	-0.175779	Detected	0	Detected	0.159152	Detected	-0.00554236	4.26695	Detected	3.5482	Detected	3.69689	Detected	3.83735	8.8155e-05	12.4589	12.093	13.0365	308.38	213.456	181.84	TATGCTACCTTTGCACG	chr4	MIMAT0009448	117220909	117220924	-
hsa-miR-127-3p	-0.218783	Not Detected	0	Not Detected	0.0507669	Not Detected	-0.0560055	5.97957	Detected	5.68624	Detected	4.79397	Detected	5.48659	0.000110819	0.1	0.1	0.1	8.35801	7.76943	3.21668	AGCCAAGCTCAGACGGAT	chr14	MIMAT0000446	100419129	100419146	-
hsa-miR-1281	-0.185747	Detected	0	Detected	0.105311	Detected	-0.026812	2.52014	Detected	2.05973	Detected	2.06733	Detected	2.21573	0.000210813	10.1808	9.95032	10.3337	75.6042	62.595	48.3554	GGGAGAGGAGGAGG	chr22	MIMAT0005939	41488553	41488565	-
hsa-miR-1275	0	Detected	0.0915732	Detected	-0.155019	Detected	-0.0211486	1.58624	Detected	2.02473	Detected	1.9523	Detected	1.85443	0.000258309	17.7526	16.2543	13.2268	60.6709	93.6628	68.4517	GACAGCCTCTCCCC	chr6	MIMAT0005929	33967782	33967770	+
hsa-miR-1246	0.171537	Detected	0	Detected	-0.102274	Detected	0.0230878	1.79588	Detected	2.29023	Detected	2.22229	Detected	2.1028	0.000281467	76.5817	58.4288	52.5481	268.729	431.236	316.142	CCTGCTCCAAAAATCC	chr2	MIMAT0005898	177465736	177465722	+
hsa-miR-197	0	Detected	-0.0390677	Detected	0.0826988	Detected	0.0145437	2.51547	Detected	1.98193	Detected	1.96702	Detected	2.15481	0.000311677	3.82667	3.20037	3.36181	24.9037	19.5993	14.9064	GCTGGGTGGAGAAGGTG	chr1	MIMAT0000227	110141568	110141583	-
hsa-miR-135a*	-0.218783	Not Detected	0	Not Detected	0.0507669	Not Detected	-0.0560055	5.26576	Detected	4.02073	Detected	5.41676	Detected	4.90109	0.000385992	0.1	0.1	0.1	5.09593	2.44919	4.95323	CGCCACGGCTCCA	chr3	MIMAT0004595	52328311	52328300	+
hsa-miR-574-3p	-0.0710559	Detected	0.015892	Detected	0	Detected	-0.018388	3.04016	Detected	2.22676	Detected	2.37478	Detected	2.54723	0.000520754	46.1169	42.0895	40.189	453.566	294.017	250.352	TGTGGGTGTGTGCATG	chr4	MIMAT0003239	38869720	38869734	-
hsa-miR-886-3p	0	Detected	-0.0118346	Detected	0.221367	Detected	0.0698441	1.074	Detected	0.909026	Detected	0.953128	Detected	0.978719	0.000551876	43.6027	37.1613	42.1705	104.48	106.159	84.1112	AAGGGTCAGTAAGCACCCGC	chr5	MIMAT0004906	135416286	135416268	+
hsa-miR-212	-0.218783	Not Detected	0	Not Detected	0.0507669	Not Detected	-0.0560055	6.07657	Detected	4.52078	Detected	4.53388	Detected	5.04374	0.000619631	0.1	0.1	0.1	8.93928	3.46379	2.68605	GGCCGTGACTGGAGAC	chr17	MIMAT0000269	1953655	1953641	+
hsa-miR-877*	0.684121	Detected	0	Detected	-0.0102766	Detected	0.224615	3.06107	Detected	2.84194	Detected	2.57171	Detected	2.8249	0.000648721	7.02486	3.75696	3.60131	41.5319	40.6448	25.8987	CTGGGAGGAGGGAG	chr6	MIMAT0004950	30552182	30552194	-
hsa-miR-1825	0.189038	Detected	-0.0224462	Detected	0	Detected	0.0555305	2.15898	Detected	1.74834	Detected	1.56207	Detected	1.82313	0.000722688	7.85507	5.82944	5.71612	35.0246	30.0156	20.2719	GGAGAGGAGGGCAC	chr20	MIMAT0006765	30825638	30825650	-
hsa-miR-1228*	0.0552313	Detected	0	Detected	-0.23182	Detected	-0.0588629	0.811899	Detected	0.983272	Detected	0.769621	Detected	0.854931	0.00112873	10.5082	8.6904	7.14451	20.2077	25.9236	17.1791	CACACACCTGCC	chr12	MIMAT0005582	57588297	57588307	-
hsa-miR-1268	0.221599	Detected	0	Detected	-0.0946031	Detected	0.0423319	1.20754	Detected	1.77672	Detected	1.51777	Detected	1.50068	0.00152891	28.9599	21.3417	19.296	65.2842	110.341	70.8606	CCCCCACCACCAC	chr15	MIMAT0005922	22513250	22513239	+
hsa-miR-125a-3p	0.81899	Detected	-0.120763	Detected	0	Detected	0.232742	2.40642	Detected	2.65162	Detected	2.64368	Detected	2.56724	0.0015843	4.46026	1.99805	2.09738	15.2559	20.5985	15.7422	GGCTCCCAAGAACCTCA	chr19	MIMAT0004602	52196565	52196580	-
hsa-miR-1202	0	Detected	0.0127892	Detected	-0.30409	Detected	-0.0971003	0.911555	Detected	1.30544	Detected	1.30775	Detected	1.17492	0.00161394	141.793	122.926	95.2734	303.579	454.394	349.741	CTCCCCCACTGCA	chr6	MIMAT0005865	156267952	156267963	-
hsa-miR-572	0.00751066	Detected	0	Detected	-0.219601	Detected	-0.0706968	1.23918	Detected	1.94747	Detected	2.00932	Detected	1.73199	0.00220841	5.10085	4.36035	3.6152	13.634	25.3764	20.3548	TGGGCCACCGCCG	chr4	MIMAT0003237	11370519	11370530	-
hsa-miR-2278	0.305427	Detected	0	Detected	-0.0684276	Detected	0.0789999	0.993506	Detected	1.1803	Detected	0.916951	Detected	1.03025	0.00238645	14.2835	9.93192	9.14433	26.1927	33.9626	21.7442	CCAGGCAACACACAC	chr9	MIMAT0011778	97572267	97572280	-
hsa-miR-638	0.218019	Detected	0	Detected	-0.281918	Detected	-0.0212998	1.35173	Detected	2.09931	Detected	1.86815	Detected	1.77306	0.00245265	28.0242	20.7035	16.4397	69.9884	133.863	87.6379	AGGCCGCCACCCGC	chr19	MIMAT0003308	10829107	10829119	-
hsa-miR-34b	0.13089	Detected	-0.177466	Detected	0	Detected	-0.0155255	0.97143	Detected	0.650776	Detected	0.820734	Detected	0.814313	0.00297721	9.93226	6.89229	7.52495	20.2436	18.465	15.9636	ATGGCAGTGGAGTTAGT	chr11	MIMAT0004676	111383718	111383733	-
hsa-miR-609	-0.218783	Not Detected	0	Not Detected	0.0507669	Not Detected	-0.0560055	6.18768	Detected	4.95288	Detected	3.51622	Detected	4.88559	0.00312314	0.1	0.1	0.1	9.65492	4.67333	1.32669	AGAGATGAGAGAAACACCC	chr10	MIMAT0003277	105978581	105978564	+
hsa-miR-1306	0.801131	Detected	0	Detected	-0.124521	Detected	0.225536	2.02451	Detected	2.05152	Detected	2.07404	Detected	2.05002	0.00327712	5.88258	2.90097	2.56907	15.6334	18.1456	14.1636	CACCACCAGAGCCA	chr22	MIMAT0005950	20073640	20073652	-
hsa-miR-574-5p	0.12801	Detected	0	Detected	-0.233411	Detected	-0.0351335	0.981384	Detected	1.10152	Detected	0.720592	Detected	0.9345	0.00328195	136.884	107.636	88.3916	281.485	348.506	205.664	ACACACTCACACACACAC	chr4	MIMAT0004795	38869683	38869699	-
hsa-miR-300	-0.218783	Not Detected	0	Not Detected	0.0507669	Not Detected	-0.0560055	5.85053	Detected	3.6735	Detected	3.6956	Detected	4.40654	0.0035662	0.1	0.1	0.1	7.64289	1.92528	1.50234	AGAGAGAGTCTGCCCT	chr14	MIMAT0004903	101507758	101507772	-
hsa-miR-1290	0.353666	Detected	0	Detected	-0.307216	Detected	0.0154833	1.23766	Detected	1.11177	Detected	1.16311	Detected	1.17085	0.00402034	5.3419	3.59229	2.8029	11.2206	11.7141	9.32789	TCCCTGATCCAAAAATCC	chr1	MIMAT0005880	19223635	19223619	+
hsa-miR-939	0.0191252	Detected	0	Detected	-0.308696	Detected	-0.0965236	0.624647	Detected	1.06163	Detected	0.930709	Detected	0.87233	0.00443672	18.2273	15.4563	12.0475	31.5657	48.68	34.1631	CACCCCCAGAGCC	chr8	MIMAT0004982	145619401	145619390	+
hsa-miR-1260	-0.0480309	Detected	0	Detected	0.159557	Detected	0.0371753	1.49947	Detected	0.848281	Detected	0.877859	Detected	1.0752	0.00938567	33.9677	30.1762	32.5397	113.011	81.9755	64.2994	TGGTGGCAGAGGTGG	chr14	MIMAT0005911	77732578	77732591	-
hsa-miR-1180	0.327649	Detected	-0.442832	Detected	0	Detected	-0.0383944	1.01107	Detected	1.13729	Detected	0.93214	Detected	1.02683	0.00996056	9.63621	4.85409	6.36988	17.6136	21.8995	14.5981	ACACACCCACGCG	chr17	MIMAT0005825	19247880	19247869	+
hsa-miR-494	0.484132	Detected	-0.0823746	Detected	0	Detected	0.133919	1.0327	Detected	0.892775	Detected	0.983335	Detected	0.969602	0.00997948	45.021	26.1228	26.7014	74.9482	77.4871	63.403	GAGGTTTCCCGTGTA	chr14	MIMAT0002816	101496026	101496039	-
hsa-miR-1234	0	Detected	-0.622347	Detected	0.0560129	Detected	-0.188778	1.08463	Detected	0.709964	Detected	0.911692	Detected	0.902095	0.0108899	11.8156	6.59554	10.19	28.5216	25.0598	22.1474	GTGGGGTGGGT	chr8	MIMAT0005589	145625557	145625548	+
hsa-miR-762	4.49615	Detected	-0.0507669	Not Detected	0	Not Detected	1.48179	7.8925	Detected	8.01285	Detected	8.07219	Detected	7.99251	0.0124774	2.72031	0.1	0.1	32.6012	40.3694	32.3247	GCTCGGCCCCGG	chr16	MIMAT0010313	30905283	30905293	-
hsa-miR-134	-0.218783	Not Detected	0	Not Detected	4.60488	Detected	1.46203	7.80842	Detected	8.07389	Detected	8.162	Detected	8.01477	0.0141785	0.1	0.1	2.34922	29.692	40.6577	33.2114	CCCCTCTGGTCAA	chr14	MIMAT0000447	101521041	101521052	-
hsa-miR-766	2.05097	Detected	-0.0871096	Detected	0	Detected	0.65462	3.60879	Detected	3.19675	Detected	2.96263	Detected	3.25606	0.0228679	6.93378	1.35358	1.38811	23.2345	19.8923	12.9966	GCTGAGGCTGTGGGGCT	chrX	MIMAT0003888	118780786	118780771	+
hsa-miR-1238	3.41174	Detected	-0.0507669	Not Detected	0	Not Detected	1.12032	5.7458	Detected	4.84972	Detected	5.43273	Detected	5.34275	0.0229204	1.28286	0.1	0.1	7.36231	4.50666	5.18773	GGGGCAGACAGAC	chr19	MIMAT0005593	10662867	10662878	-
hsa-miR-483-3p	-0.218783	Not Detected	0	Not Detected	4.64273	Detected	1.47465	7.03229	Detected	6.75689	Detected	6.80491	Detected	6.86469	0.0273995	0.1	0.1	2.41167	17.3381	16.3187	12.9647	AAGACGGGAGGAGAGGAG	chr11	MIMAT0002173	2155431	2155415	+
hsa-miR-1225-3p	-0.218783	Not Detected	0	Not Detected	4.68762	Detected	1.48961	6.62768	Detected	6.25847	Detected	6.63317	Detected	6.50644	0.0353332	0.1	0.1	2.4879	13.098	11.5517	11.5097	CTGGGGGCGGC	chr16	MIMAT0005573	2140285	2140276	+
hsa-miR-670	1.04785	Detected	0	Detected	-0.0233424	Detected	0.341501	1.37209	Detected	1.74414	Detected	1.3348	Detected	1.48368	0.0386819	7.03222	2.9228	2.77645	10.021	14.774	8.54858	CACCACATACACTCAGG	chr11	MIMAT0010357	43581229	43581244	-

## Sheet: Down regulated miRNA
systematic_name	Fold_Control_Y.79 cells_TR1	Flag_Control_Y.79 cells_TR1	Fold_Control_Y.79 cells_TR2	Flag_Control_Y.79 cells_TR2	Fold_Control_Y.79 cells_TR3	Flag_Control_Y.79 cells_TR3	GeomeanFold_Control_Y.79	Fold_Test_si RNA_Treated_TR1	Flag_Test_si RNA_Treated_TR1	Fold_Test_si RNA_Treated_TR2	Flag_Test_si RNA_Treated_TR2	Fold_Test_si RNA_Treated_TR3	Flag_Test_si RNA_Treated_TR3	GeomeanFold_Test_si RNA	p-Value	Control_Y.79 cells_TR1_gTotalSignal	Control_Y.79 cells_TR2_gTotalSignal	Control_Y.79 cells_TR3_gTotalSignal	Test_si RNA_Treated_TR1_gTotalSignal	Test_si RNA_Treated_TR2_gTotalSignal	Test_si RNA_Treated_TR3_gTotalSignal	active_sequence	chr	mirbase accession No	start	stop	strand
hsa-miR-30e*	-0.122636	Detected	0	Detected	0.00356674	Detected	-0.0396899	-5.27513	Not Detected	-5.46311	Not Detected	-5.08315	Not Detected	-5.2738	1.50696e-06	3.12495	2.92348	2.82938	0.1	0.1	0.1	GCTGTAAACATCCGACTG	chr1	MIMAT0000693	40992676	40992693	-
hsa-miR-181c	-0.0868788	Detected	0.0917282	Detected	0	Detected	0.00161648	-5.02827	Not Detected	-5.21625	Not Detected	-4.83629	Not Detected	-5.02694	2.01733e-06	2.69957	2.62543	2.37851	0.1	0.1	0.1	ACTCACCGACAGGTTGAAT	chr19	MIMAT0000258	13985543	13985560	-
hsa-miR-210	-0.00511837	Detected	0.0524006	Detected	0	Detected	0.0157607	-0.79003	Detected	-0.879455	Detected	-0.892166	Detected	-0.853884	1.94701e-05	60.2107	53.8429	50.127	39.7744	42.5866	32.4389	TCAGCCGCTGTCACAC	chr11	MIMAT0000267	568175	568161	+
hsa-miR-103	0.0475278	Detected	0	Detected	-0.044579	Detected	0.00098292	-0.829929	Detected	-0.863164	Detected	-0.777113	Detected	-0.823402	2.28498e-05	725.234	602.991	564.428	449.313	500.188	407.997	TCATAGCCCTGTACAATG	chr5	MIMAT0000101	167987970	167987953	+
hsa-miR-93	0.0253997	Detected	0	Detected	-0.0642657	Detected	-0.0129553	-0.833934	Detected	-0.74281	Detected	-0.824999	Detected	-0.800581	3.69818e-05	266.629	225.113	207.861	167.276	202.981	147.344	CTACCTGCACGAACAG	chr7	MIMAT0000093	99529359	99529344	+
hsa-miR-142-5p	0	Detected	-0.682224	Detected	0.36462	Detected	-0.105868	-6.1734	Not Detected	-6.36138	Not Detected	-5.98142	Not Detected	-6.17207	4.89866e-05	6.34112	3.39575	6.77306	0.1	0.1	0.1	AGTAGTGCTTTCTACTTTA	chr17	MIMAT0000433	56408628	56408611	+
hsa-miR-362-5p	0	Detected	0.0495348	Detected	-0.143019	Detected	-0.0311613	-1.11592	Detected	-1.09504	Detected	-1.13959	Detected	-1.11685	5.1814e-05	55.649	49.489	41.8083	29.2242	33.7768	25.1668	ACTCACACCTAGGTTCC	chrX	MIMAT0000705	49660323	49660339	-
hsa-miR-532-5p	-0.0592203	Detected	0.0838599	Detected	0	Detected	0.0082132	-0.822741	Detected	-0.825743	Detected	-0.893134	Detected	-0.847206	5.56308e-05	37.2728	35.3674	32.2163	24.9897	28.4084	20.8343	ACGGTCCTACACTCAAG	chrX	MIMAT0002888	49654518	49654534	-
hsa-miR-652	0.0036869	Detected	-0.0742478	Detected	0	Detected	-0.0235203	-0.837105	Detected	-0.942341	Detected	-0.99752	Detected	-0.925655	7.23145e-05	20.3171	16.5402	16.8116	12.9113	13.6735	10.1132	CACAACCCTAGTGGC	chrX	MIMAT0003322	109298624	109298637	-
hsa-miR-7	0.148233	Detected	0	Detected	-0.0511074	Detected	0.0323752	-1.00855	Detected	-1.08131	Detected	-1.11236	Detected	-1.06741	8.17412e-05	113.856	88.2819	82.2629	58.122	62.9543	47.3475	ACAACAAAATCACTAGTCTTCC	chr9	MIMAT0000252	86584708	86584687	+
hsa-let-7a	0	Detected	0.0268512	Detected	-0.112562	Detected	-0.0285703	-0.86043	Detected	-0.95965	Detected	-1.00784	Detected	-0.942642	0.000114692	1114.52	975.687	855.186	698.69	743.028	552.225	AACTATACAACCTACTACCT	chr9	MIMAT0000062	96938246	96938265	-
hsa-miR-18b	-0.00765371	Detected	0	Detected	0.0209522	Detected	0.00443284	-0.728047	Detected	-0.923184	Detected	-0.887366	Detected	-0.846199	0.00014927	45.8949	39.6468	38.8359	31.7041	31.5474	24.8522	CTAACTGCACTAGATGCACC	chrX	MIMAT0001412	133304098	133304080	+
hsa-let-7f	0.0329595	Detected	0	Detected	-0.156689	Detected	-0.0412432	-0.891585	Detected	-1.01712	Detected	-0.94753	Detected	-0.952078	0.000188686	486.363	408.487	353.776	291.647	304.549	245.597	AACTATACAATCTACTACCTC	chr9	MIMAT0000067	96938636	96938656	-
hsa-miR-17	-0.054234	Detected	0	Detected	0.00783873	Detected	-0.0154651	-0.820446	Detected	-1.06619	Detected	-0.964586	Detected	-0.950406	0.000224943	1277.71	1139.98	1106.56	855.05	821.495	677.344	CTACCTGCACTGTAAGC	chr13	MIMAT0000070	92002878	92002894	-
hsa-miR-126	0.0178895	Detected	0	Detected	-0.0515466	Detected	-0.011219	-0.747784	Detected	-0.961552	Detected	-0.938647	Detected	-0.882661	0.000251501	35.1201	29.8064	27.7658	23.5113	23.0948	18.0314	CGCATTATTACTCACGGT	chr9	MIMAT0000445	139565110	139565126	-
hsa-miR-27a	-0.0258894	Detected	0.145274	Detected	0	Detected	0.0397948	-0.872226	Detected	-1.01043	Detected	-1.10159	Detected	-0.994747	0.000265639	8.72384	8.44059	7.36815	5.52264	5.71654	4.12392	GCGGAACTTAGCCACTG	chr19	MIMAT0000084	13947324	13947309	+
hsa-miR-455-3p	0.0268164	Detected	-0.03514	Detected	0	Detected	-0.00277456	-0.946938	Detected	-1.26267	Detected	-1.0946	Detected	-1.1014	0.00029335	31.7516	26.1369	25.8553	18.4013	16.842	14.5414	GTGTATATGCCCATGGA	chr9	MIMAT0004784	116971772	116971787	-
hsa-let-7d	-0.0325541	Detected	0.0999374	Detected	0	Detected	0.0224611	-0.714672	Detected	-0.913392	Detected	-0.929213	Detected	-0.852425	0.000391523	65.6906	61.8767	55.7391	46.5991	46.2536	35.1562	AACTATGCAACCTACTACC	chr9	MIMAT0000065	96941127	96941144	-
hsa-miR-340	-0.0575347	Detected	0.0102305	Detected	0	Detected	-0.0157681	-0.775266	Detected	-1.04755	Detected	-0.898062	Detected	-0.906959	0.000397313	19.4323	17.501	16.7765	13.4486	12.6853	10.8124	AATCAGTCTCATTGCTTTA	chr5	MIMAT0004692	179442339	179442322	+
hsa-miR-324-5p	0.175642	Detected	0	Detected	-0.108423	Detected	0.0224063	-0.855214	Detected	-0.814139	Detected	-0.825257	Detected	-0.831537	0.000519259	124.223	94.5081	84.6346	69.1984	81.1054	61.8475	ACACCAATGCCCTAGGG	chr17	MIMAT0000761	7126653	7126638	+
hsa-let-7g	0	Detected	0.0900683	Detected	-0.00814486	Detected	0.0273078	-0.793122	Detected	-1.10715	Detected	-1.06435	Detected	-0.988208	0.000598924	300.506	274.857	247.89	197.384	180.871	143.177	AACTGTACAAACTACTACCTC	chr3	MIMAT0000414	52302319	52302300	+
hsa-miR-18a	-0.10954	Detected	0	Detected	0.0852962	Detected	-0.00808144	-0.829755	Detected	-1.11927	Detected	-1.03417	Detected	-0.994401	0.000658628	185.355	171.838	176	128.059	119.356	97.293	CTATCTGCACTAGATGCA	chr13	MIMAT0000072	92003016	92003032	-
hsa-miR-196a	0	Detected	0.118144	Detected	-0.189457	Detected	-0.0237712	-1.14595	Detected	-0.97228	Detected	-1.25792	Detected	-1.12538	0.000838328	7.40455	6.90563	5.38671	3.80842	4.89344	3.08494	CCCAACAACATGAAACTACC	chr12	MIMAT0000226	54385548	54385567	-
hsa-miR-20a	-0.0288219	Detected	0.036942	Detected	0	Detected	0.00270669	-0.66846	Detected	-0.981861	Detected	-0.838442	Detected	-0.829588	0.000846639	2576.08	2316.84	2180.19	1882.01	1725.31	1464.4	CTACCTGCACTATAAGCAC	chr13	MIMAT0000075	92003331	92003348	-
hsa-miR-98	0.180429	Detected	0	Detected	-0.101184	Detected	0.0264149	-1.19043	Detected	-0.899452	Detected	-1.27615	Detected	-1.12201	0.00122436	8.44058	6.40026	5.76044	3.71461	5.17722	3.06422	AACAATACAACTTACTACCTC	chrX	MIMAT0000096	53583226	53583207	+
hsa-miR-20b	0.176699	Detected	0	Detected	-0.0913982	Detected	0.0284336	-0.761449	Detected	-0.890111	Detected	-1.05539	Detected	-0.902317	0.00130412	166.606	126.66	114.774	98.9672	103.121	70.6666	CTACCTGCACTATGAGCAC	chrX	MIMAT0001413	133303866	133303849	+
hsa-miR-183*	-0.224864	Detected	0.0765362	Detected	0	Detected	-0.0494424	-1.1852	Detected	-1.22753	Detected	-0.911354	Detected	-1.10803	0.00139538	8.40071	8.89582	8.14449	4.91404	5.43606	5.20094	TTATGGCCCTTCGGT	chr7	MIMAT0004560	129414831	129414818	+
hsa-miR-19b	0.0283823	Detected	-0.0115905	Detected	0	Detected	0.00559727	-0.601619	Detected	-0.970768	Detected	-0.979827	Detected	-0.850738	0.00238713	3042.84	2543.23	2475.1	2237.91	1973.81	1507.29	TCAGTTTTGCATGGATTTGC	chr13	MIMAT0000074	92003502	92003521	-
hsa-miR-101	0	Detected	-0.119965	Detected	0.103502	Detected	-0.00548744	-0.790062	Detected	-1.2516	Detected	-1.23247	Detected	-1.09137	0.00269833	40.9091	32.348	36.4615	26.9277	22.2768	17.3473	TTCAGTTATCACAGTACTGT	chr1	MIMAT0000099	65524183	65524164	+
hsa-let-7i	0	Detected	0.0597191	Detected	-0.0906019	Detected	-0.0102943	-0.621412	Detected	-1.02937	Detected	-0.976067	Detected	-0.875615	0.00306722	171.567	153.656	133.665	126.935	108.984	86.9015	AACAGCACAAACTACTACCTC	chr12	MIMAT0000415	62997473	62997492	-
hsa-miR-185	-0.176101	Detected	0.0165272	Detected	0	Detected	-0.0531913	-0.724044	Detected	-1.193	Detected	-0.871588	Detected	-0.929544	0.00444251	24.5329	24.0922	22.9942	19.0992	15.7193	15.0941	TCAGGAACTGCCTTTCT	chr22	MIMAT0000455	20020682	20020697	-
hsa-let-7c	0.279567	Detected	0	Detected	-0.151837	Detected	0.0425766	-0.901575	Detected	-0.656591	Detected	-0.860753	Detected	-0.806306	0.00450126	17.0047	12.0379	10.4607	8.53536	11.5228	7.68632	AACCATACAACCTACTACC	chr21	MIMAT0000064	17912162	17912179	-
hsa-miR-342-3p	-0.169363	Detected	0.069725	Detected	0	Detected	-0.0332125	-0.600404	Detected	-1.03076	Detected	-0.896181	Detected	-0.842447	0.00512822	154.293	156.48	143.942	130.257	110.114	92.8909	ACGGGTGCGATTTCTG	chr14	MIMAT0000753	100576060	100576074	-
hsa-miR-374b	-0.167584	Detected	0	Detected	0.141587	Detected	-0.00866588	-0.618624	Detected	-1.79755	Detected	-1.75932	Detected	-1.39183	0.0252487	8.98464	8.67138	9.2348	7.48059	3.76386	2.97002	CACTTAGCAGGTTGTATTA	chrX	MIMAT0004955	73438413	73438396	+
hsa-miR-500	0.0776923	Detected	0	Detected	-0.314772	Detected	-0.0790265	-1.82626	Detected	-6.06178	Not Detected	-5.68181	Not Detected	-4.52328	0.0307316	5.43705	4.42706	3.43619	1.65359	0.1	0.1	TCTCACCCAGGTAG	chrX	MIMAT0004773	49773061	49773073	-
hsa-miR-135b	-0.0256114	Detected	0	Detected	0.0183139	Detected	-0.00243251	-0.613292	Detected	-1.92587	Detected	-0.854481	Detected	-1.13121	0.0489658	14.3494	12.5511	12.2719	10.8676	4.98425	8.04893	TCACATAGGAATGAAAAGCCATA	chr1	MIMAT0000758	205417467	205417446	+

## Sheet: Target genes for Up miRNAs
GeneID	miRNA	mirbase.accession	Symbol	Synonyms	GO_ID	description	UniGene_cluster	assembly	Category	chromosome	dbXrefs	end_position_on_the_genomic_accession	Entrez Gene	Evidence	Full_name_from_nomenclature_authority	genomic_nucleotide_accession.version	genomic_nucleotide_gi	GO_ID:Component	GO_ID:Function	GO_ID:Process	GO_term	LocusTag	map_location	Modification_date	Nomenclature_status	orientation	Other_designations	protein_accession.version	protein_gi	PubMed	Qualifier	RNA_nucleotide_accession.version	RNA_nucleotide_gi	start_position_on_the_genomic_accession	status	Symbol_from_nomenclature_authority	type_of_gene
1000	hsa-miR-1246|hsa-miR-1825|hsa-miR-766	MIMAT0005898|MIMAT0006765|MIMAT0003888	CDH2	CD325|CDHN|CDw325|NCAD	GO:0016021|GO:0007156|GO:0007155|GO:0005886|GO:0005515|GO:0005509	cadherin 2, type 1, N-cadherin (neuronal)		Reference assembly	Process///Component///Function	18	HGNC:1759|MIM:114020|Ensembl:ENSG00000170558|HPRD:00226	24011188	1000	TAS///IEA	cadherin 2, type 1, N-cadherin (neuronal)	NC_000018.8	51511735	GO:0016021|GO:0005886	GO:0005515|GO:0005509	GO:0007156|GO:0007155	integral to membrane///homophilic cell adhesion///cell adhesion///plasma membrane///protein binding///calcium ion binding		18q11.2	20080608	O		N-cadherin 1|cadherin 2, N-cadherin (neuronal)|cadherin 2, type 1|calcium-dependent adhesion protein, neuronal|neural cadherin	NP_001783.2	14589889	2384753		NM_001792.2	14589888	23784932	REVIEWED	CDH2	protein-coding
10008	hsa-miR-300|hsa-miR-874	MIMAT0004903|MIMAT0004911	KCNE3	DKFZp781H21101|HOKPP|MGC102685|MGC129924|MiRP2	GO:0030955|GO:0016021|GO:0016020|GO:0006813|GO:0006811|GO:0005249|GO:0005244	potassium voltage-gated channel, Isk-related family, member 3		Reference assembly	Component///Process///Function	11	HGNC:6243|MIM:604433|Ensembl:ENSG00000175538|HPRD:07256	73856247	10008	IEA	potassium voltage-gated channel, Isk-related family, member 3	NC_000011.8	51511727	GO:0016021|GO:0016020	GO:0030955|GO:0005249|GO:0005244	GO:0006813|GO:0006811	potassium ion binding///integral to membrane///membrane///potassium ion transport///ion transport///voltage-gated potassium channel activity///voltage-gated ion channel activity		11q13-q14	20080610	O		cardiac voltage-gated potassium channel accessory subunit|minK-related peptide 2|minimum potassium ion channel-related peptide 2|potassium voltage-gated channel subfamily E member 3|voltage-gated K+ channel subunit MIRP2	NP_005463.1	4885443			NM_005472.4	115387116	73843533	REVIEWED	KCNE3	protein-coding
10009	hsa-miR-645|hsa-miR-520b	MIMAT0003315|MIMAT0002843	ZBTB33	ZNF-kaiso|ZNF348	GO:0046872|GO:0016055|GO:0008270|GO:0007242|GO:0006355|GO:0006350|GO:0005737|GO:0005634|GO:0005622|GO:0005515|GO:0003677	zinc finger and BTB domain containing 33	Hs.143604	Reference assembly	Process///Component///Function	X	HGNC:16682|MIM:300329|Ensembl:ENSG00000177485|HPRD:02269	119276278	10009	TAS///IEA	zinc finger and BTB domain containing 33	NC_000023.9	89161218	GO:0005737|GO:0005634|GO:0005622	GO:0046872|GO:0008270|GO:0005515|GO:0003677	GO:0016055|GO:0007242|GO:0006355|GO:0006350	metal ion binding///Wnt receptor signaling pathway///zinc ion binding///intracellular signaling cascade///regulation of transcription, DNA-dependent///transcription///cytoplasm///nucleus///intracellular///protein binding///DNA binding		Xq23	20080608	O	+	WUGSC:H_DJ525N14.1|kaiso|kaiso transcription factor	NP_006768.1	5803229	10207085		NM_006777.3	41152068	119268634	VALIDATED	ZBTB33	protein-coding
100101267	hsa-miR-212|hsa-miR-766	MIMAT0000269|MIMAT0003888	POM121C	DKFZp586P2220|DKFZp779K1713|FLJ43877|FLJ45082|MGC163459|MGC163461|POM121-2		POM121 membrane glycoprotein C		Reference assembly		7	HGNC:34005	74953503	100101267		POM121 membrane glycoprotein C	NC_000007.12	89161213						7q11.2	20080523	O		POM121 membrane glycoprotein (rat)-like|nuclear pore membrane protein 121-2	NP_001092885.1	150378545			NM_001099415.1	150378544	74884000	VALIDATED	POM121C	protein-coding
10014	hsa-miR-134	MIMAT0000447	HDAC5	FLJ90614|HD5|NY-CO-9	GO:0045843|GO:0030183|GO:0016787|GO:0016566|GO:0008134|GO:0006954|GO:0006355|GO:0006350|GO:0006342|GO:0006338|GO:0005737|GO:0005634|GO:0004407|GO:0000118	histone deacetylase 5	Hs.438782	Reference assembly	Process///Function///Component	17	HGNC:14068|MIM:605315|Ensembl:ENSG00000108840|HPRD:09246	39556539	10014	IEA///TAS	histone deacetylase 5	NC_000017.9	51511734	GO:0005737|GO:0005634|GO:0000118	GO:0016787|GO:0016566|GO:0008134|GO:0004407	GO:0045843|GO:0030183|GO:0006954|GO:0006355|GO:0006350|GO:0006342|GO:0006338	negative regulation of striated muscle development///B cell differentiation///hydrolase activity///specific transcriptional repressor activity///transcription factor binding///inflammatory response///regulation of transcription, DNA-dependent///transcription///chromatin silencing///chromatin remodeling///cytoplasm///nucleus///histone deacetylase activity///histone deacetylase complex		17q21	20080608	O		antigen NY-CO-9	NP_001015053.1	62750349	10869435///10220385///12711221		NM_001015053.1	62750348	39509646	REVIEWED	HDAC5	protein-coding
10015	hsa-miR-485-3p	MIMAT0002176	PDCD6IP	AIP1|Alix|DRIP4|HP95|MGC17003	GO:0042470|GO:0015031|GO:0006915|GO:0005829|GO:0005737|GO:0005515|GO:0004872|GO:0004871	programmed cell death 6 interacting protein		Reference assembly	Process///Component///Function	3	HGNC:8766|MIM:608074|Ensembl:ENSG00000170248|HPRD:06425	33886197	10015	IPI///IEA///TAS	programmed cell death 6 interacting protein	NC_000003.10	89161205	GO:0042470|GO:0005829|GO:0005737	GO:0005515|GO:0004872|GO:0004871	GO:0015031|GO:0006915	melanosome///protein transport///apoptosis///cytosol///cytoplasm///protein binding///receptor activity///signal transducer activity		3p22.3	20080608	O	+	ALG-2 interacting protein 1|ALG-2 interacting protein X|apoptosis-linked gene 2-interacting protein X|dopamine receptor interacting protein 4|programmed cell death 6-interacting protein	NP_037506.2	22027538	9880530///11883939///10200558		NM_013374.3	48255927	33814560	REVIEWED	PDCD6IP	protein-coding
10019	hsa-miR-134|hsa-miR-1246|hsa-miR-300|hsa-miR-219-2-3p	MIMAT0000447|MIMAT0005898|MIMAT0004903|MIMAT0004675	SH2B3	LNK	GO:0035162|GO:0030154|GO:0007242|GO:0005515|GO:0004871	SH2B adaptor protein 3		Reference assembly	Process///Function	12	HGNC:29605|MIM:605093|Ensembl:ENSG00000111252|HPRD:05480	110373809	10019	IEA	SH2B adaptor protein 3	NC_000012.10	89161190		GO:0005515|GO:0004871	GO:0035162|GO:0030154|GO:0007242	embryonic hemopoiesis///cell differentiation///intracellular signaling cascade///protein binding///signal transducer activity		12q24	20080610	O	+	lymphocyte adaptor protein	NP_005466.1	4885455			NM_005475.1	4885454	110328134	PROVISIONAL	SH2B3	protein-coding
10020	hsa-miR-134|hsa-miR-206	MIMAT0000447|MIMAT0000462	GNE	DMRV|GLCNE|IBM2|NM|Uae1	GO:0016853|GO:0016740|GO:0016301|GO:0009384|GO:0009103|GO:0008761|GO:0007155|GO:0006054|GO:0006047|GO:0005737|GO:0005524|GO:0000166	glucosamine (UDP-N-acetyl)-2-epimerase/N-acetylmannosamine kinase	Hs.5920	Reference assembly	Process///Component///Function	9	HGNC:23657|MIM:603824|Ensembl:ENSG00000159921|HPRD:04825	36248400	10020	TAS///IEA	glucosamine (UDP-N-acetyl)-2-epimerase/N-acetylmannosamine kinase	NC_000009.10	89161216	GO:0005737	GO:0016853|GO:0016740|GO:0016301|GO:0009384|GO:0008761|GO:0005524|GO:0000166	GO:0009103|GO:0007155|GO:0006054|GO:0006047	isomerase activity///transferase activity///kinase activity///N-acylmannosamine kinase activity///lipopolysaccharide biosynthetic process///UDP-N-acetylglucosamine 2-epimerase activity///cell adhesion///N-acetylneuraminate metabolic process///UDP-N-acetylglucosamine metabolic process///cytoplasm///ATP binding///nucleotide binding		9p13.3	20080611	O		N-acylmannosamine kinase|UDP-N-acetylglucosamine 2-epimerase/N-acetylmannosamine kinase|UDP-N-acetylglucosamine-2-epimerase/N-acetylmannosamine kinase	NP_005467.1	4885285	10330343///10334995///9305888		NM_005476.4	190014630	36204437	REVIEWED	GNE	protein-coding
10026	hsa-miR-1260	MIMAT0005911	PIGK	GPI8|MGC22559	GO:0042765|GO:0034235|GO:0016255|GO:0016021|GO:0016020|GO:0006508|GO:0006467|GO:0005789|GO:0005783|GO:0005515|GO:0003923|GO:0001509	phosphatidylinositol glycan anchor biosynthesis, class K	Hs.178305	Reference assembly	Process///Component///Function	1	HGNC:8965|MIM:605087|Ensembl:ENSG00000142892|HPRD:05474	77457719	10026	EXP///TAS///IPI///IMP///IEA	phosphatidylinositol glycan anchor biosynthesis, class K	NC_000001.9	89161185	GO:0042765|GO:0016021|GO:0016020|GO:0005789|GO:0005783	GO:0034235|GO:0005515|GO:0003923|GO:0001509	GO:0016255|GO:0006508|GO:0006467	GPI-anchor transamidase complex///GPI anchor binding///attachment of GPI anchor to protein///integral to membrane///membrane///proteolysis///protein thiol-disulfide exchange///endoplasmic reticulum membrane///endoplasmic reticulum///protein binding///GPI-anchor transamidase activity///legumain activity	RP4-564M11.1	1p31.1	20080608	O		GPI transamidase subunit|phosphatidylinositol glycan, class K	NP_005473.1	23199983	11483512///1846368///12582175///10793132|11483512///10793132	contributes_to	NM_005482.2	110224470	77327253	REVIEWED	PIGK	protein-coding
10036	hsa-miR-520b	MIMAT0002843	CHAF1A	CAF-1|CAF1|CAF1B|CAF1P150|MGC71229|P150	GO:0051082|GO:0007049|GO:0006461|GO:0006355|GO:0006350|GO:0006335|GO:0006281|GO:0006260|GO:0005678|GO:0005634|GO:0003682	chromatin assembly factor 1, subunit A (p150)	Hs.79018	Reference assembly	Process///Component///Function	19	HGNC:1910|MIM:601246|Ensembl:ENSG00000167670|HPRD:03148	4394393	10036	IEA///TAS	chromatin assembly factor 1, subunit A (p150)	NC_000019.8	42406306	GO:0005678|GO:0005634	GO:0051082|GO:0003682	GO:0007049|GO:0006461|GO:0006355|GO:0006350|GO:0006335|GO:0006281|GO:0006260	unfolded protein binding///cell cycle///protein complex assembly///regulation of transcription, DNA-dependent///transcription///DNA replication-dependent nucleosome assembly///DNA repair///DNA replication///chromatin assembly complex///nucleus///chromatin binding		19p13.3	20080608	O	+	chromatin assembly factor I (150 kDa)	NP_005474.2	50513245	7600578		NM_005483.2	50513244	4353659	VALIDATED	CHAF1A	protein-coding
1004	hsa-miR-671-5p	MIMAT0003880	CDH6	KCAD	GO:0016021|GO:0008585|GO:0007156|GO:0007155|GO:0005886|GO:0005515|GO:0005509	cadherin 6, type 2, K-cadherin (fetal kidney)	Hs.171054	Reference assembly	Process///Component///Function	5	HGNC:1765|MIM:603007|Ensembl:ENSG00000113361|HPRD:04305	31360993	1004	TAS///IEA	cadherin 6, type 2, K-cadherin (fetal kidney)	NC_000005.8	51511721	GO:0016021|GO:0005886	GO:0005515|GO:0005509	GO:0008585|GO:0007156|GO:0007155	integral to membrane///female gonad development///homophilic cell adhesion///cell adhesion///plasma membrane///protein binding///calcium ion binding		5p15.1-p14	20080610	O	+	K-cadherin|cadherin 6, K-cadherin (fetal kidney)|cadherin 6, type 2|cadherin, fetal kidney|kidney cadherin	NP_004923.1	4826673	7743525		NM_004932.2	15011911	31229552	REVIEWED	CDH6	protein-coding
10042	hsa-miR-212|hsa-miR-300	MIMAT0000269|MIMAT0004903	HMG2L1	HMGBCG|THC211630	GO:0008333|GO:0006355|GO:0005634|GO:0005509|GO:0003677|GO:0000785	high-mobility group protein 2-like 1		Reference assembly	Process///Function///Component	22	HGNC:5003|MIM:604702|Ensembl:ENSG00000100281|HPRD:05267	34021799	10042	NAS///IEA	high-mobility group protein 2-like 1	NC_000022.9	89161203	GO:0005634|GO:0000785	GO:0005509|GO:0003677	GO:0008333|GO:0006355	endosome to lysosome transport///regulation of transcription, DNA-dependent///nucleus///calcium ion binding///DNA binding///chromatin	RP3-510H16.1	22q13.1	20080510	O	+	OTTHUMP00000028778	NP_001003681.1	51173873	10329004		NM_001003681.1	51173872	33983488	VALIDATED	HMG2L1	protein-coding
10046	hsa-miR-513a-5p	MIMAT0002877	MAMLD1	CG1|CXorf6|F18	GO:0008150|GO:0005575|GO:0003674	mastermind-like domain containing 1	Hs.20136	Reference assembly	Process///Component///Function	X	HGNC:2568|MIM:300120|Ensembl:ENSG00000013619|HPRD:02126	149433103	10046	ND	mastermind-like domain containing 1	NC_000023.9	89161218	GO:0005575	GO:0003674	GO:0008150	biological_process///cellular_component///molecular_function		Xq28	20080426	O	+		NP_005482.2	120952764			NM_005491.2	120952763	149364377	VALIDATED	MAMLD1	protein-coding
10052	hsa-miR-1183|hsa-miR-630|hsa-miR-645	MIMAT0005828|MIMAT0003299|MIMAT0003315	GJC1	CX45|DKFZp686P0738|GJA7	GO:0048738|GO:0048468|GO:0030054|GO:0016021|GO:0007601|GO:0007268|GO:0007154|GO:0007043|GO:0006936|GO:0006810|GO:0005922|GO:0005886|GO:0001570	gap junction protein, gamma 1, 45kDa		Reference assembly	Component///Process	17	HGNC:4280|MIM:608655|Ensembl:ENSG00000182963|HPRD:08819	40263704	10052	TAS///NAS///IEA	gap junction protein, gamma 1, 45kDa	NC_000017.9	51511734	GO:0030054|GO:0016021|GO:0005922|GO:0005886		GO:0048738|GO:0048468|GO:0007601|GO:0007268|GO:0007154|GO:0007043|GO:0006936|GO:0006810|GO:0001570	cardiac muscle development///cell development///cell junction///integral to membrane///visual perception///synaptic transmission///cell communication///cell-cell junction assembly///muscle contraction///transport///connexon complex///plasma membrane///vasculogenesis		17q21.31	20080610	O		connexin 45|gap junction protein, alpha 7, 45kDa	NP_001073852.1	122939172	7966354		NM_001080383.1	122939171	40231341	REVIEWED	GJC1	protein-coding
10054	hsa-miR-645|hsa-miR-212	MIMAT0003315|MIMAT0000269	UBA2	ARX|FLJ13058|HRIHFB2115|SAE2	GO:0016874|GO:0008641|GO:0008047|GO:0006512|GO:0006464|GO:0005634|GO:0005524|GO:0005515|GO:0000166	ubiquitin-like modifier activating enzyme 2		Reference assembly	Process///Component///Function	19	HGNC:30661|Ensembl:ENSG00000126261|HPRD:11658	39652637	10054	TAS///IPI///IEA	ubiquitin-like modifier activating enzyme 2	NC_000019.8	42406306	GO:0005634	GO:0016874|GO:0008641|GO:0008047|GO:0005524|GO:0005515|GO:0000166	GO:0006512|GO:0006464	ligase activity///small protein activating enzyme activity///enzyme activator activity///ubiquitin cycle///protein modification process///nucleus///ATP binding///protein binding///nucleotide binding		19q12	20080608	O	+	SUMO-1 activating enzyme subunit 2|SUMO1 activating enzyme subunit 2|UBA2, ubiquitin-activating enzyme E1 homolog|anthracycline-associated resistance	NP_005490.1	4885649	10187858///17353931		NM_005499.2	50592990	39611107	VALIDATED	UBA2	protein-coding
10057	hsa-miR-1207-5p|hsa-miR-1224-3p	MIMAT0005871|MIMAT0005459	ABCC5	ABC33|DKFZp686C1782|EST277145|MOAT-C|MOATC|MRP5|SMRP|pABC11	GO:0042626|GO:0016887|GO:0016021|GO:0016020|GO:0008514|GO:0006810|GO:0005887|GO:0005624|GO:0005524|GO:0000166	ATP-binding cassette, sub-family C (CFTR/MRP), member 5	Hs.368563	Reference assembly	Process///Component///Function	3	HGNC:56|MIM:605251|Ensembl:ENSG00000114770|HPRD:06898	185218420	10057	IDA///TAS///IEA	ATP-binding cassette, sub-family C (CFTR/MRP), member 5	NC_000003.10	89161205	GO:0016021|GO:0016020|GO:0005887|GO:0005624	GO:0042626|GO:0016887|GO:0008514|GO:0005524|GO:0000166	GO:0006810	ATPase activity, coupled to transmembrane movement of substances///ATPase activity///integral to membrane///membrane///organic anion transmembrane transporter activity///transport///integral to plasma membrane///membrane fraction///ATP binding///nucleotide binding		3q27	20080610	O		ATP-binding cassette, sub-family C, member 5|canalicular multispecific organic anion transporter C	NP_001018881.1	66529093	9827529///15297306///9325169		NM_001023587.1	66529092	185120415	REVIEWED	ABCC5	protein-coding
10081	hsa-miR-134	MIMAT0000447	PDCD7	ES18|HES18|MGC22015	GO:0051384|GO:0008380|GO:0006917|GO:0006915|GO:0005689|GO:0005634	programmed cell death 7		Reference assembly	Process///Component	15	HGNC:8767|MIM:608138|Ensembl:ENSG00000090470|HPRD:09736	63213226	10081	IC///ISS///IDA///IEA	programmed cell death 7	NC_000015.8	51511731	GO:0005689|GO:0005634		GO:0051384|GO:0008380|GO:0006917|GO:0006915	response to glucocorticoid stimulus///RNA splicing///induction of apoptosis///apoptosis///U12-dependent spliceosome///nucleus		15q22.31	20080608	O		U11/U12 snRNP 59K|apoptosis-related protein ES18	NP_005698.1	22027541	10037816///15146077		NM_005707.1	22027540	63196769	REVIEWED	PDCD7	protein-coding
10085	hsa-miR-513a-5p	MIMAT0002877	EDIL3	DEL1|MGC26287	GO:0007275|GO:0007155|GO:0005576|GO:0005515|GO:0005509|GO:0005178	EGF-like repeats and discoidin I-like domains 3		Reference assembly	Process///Component///Function	5	HGNC:3173|MIM:606018|Ensembl:ENSG00000164176|HPRD:09350	83716366	10085	IEA///TAS	EGF-like repeats and discoidin I-like domains 3	NC_000005.8	51511721	GO:0005576	GO:0005515|GO:0005509|GO:0005178	GO:0007275|GO:0007155	multicellular organismal development///cell adhesion///extracellular region///protein binding///calcium ion binding///integrin binding		5q14	20080608	O		EGF-like repeats and discoidin I-like domains-containing protein 3|developmental endothelial locus-1	NP_005702.3	31317224	9420328		NM_005711.3	31317223	83273881	REVIEWED	EDIL3	protein-coding
1009	hsa-miR-513a-5p|hsa-miR-671-5p	MIMAT0002877|MIMAT0003880	CDH11	CAD11|CDHOB|OB|OSF-4	GO:0016021|GO:0007156|GO:0005886|GO:0005515|GO:0005509|GO:0001503	cadherin 11, type 2, OB-cadherin (osteoblast)	Hs.116471	Reference assembly	Component///Function///Process	16	HGNC:1750|MIM:600023|Ensembl:ENSG00000140937|HPRD:08960	63713419	1009	IEA///NAS	cadherin 11, type 2, OB-cadherin (osteoblast)	NC_000016.8	51511732	GO:0016021|GO:0005886	GO:0005515|GO:0005509	GO:0007156|GO:0001503	integral to membrane///homophilic cell adhesion///plasma membrane///protein binding///calcium ion binding///ossification		16q22.1	20080608	O		OB-cadherin|cadherin 11, type 2|cadherin-11|osteoblast cadherin	NP_001788.2	16306532	8163513		NM_001797.2	16306531	63538183	REVIEWED	CDH11	protein-coding
10090	hsa-miR-206	MIMAT0000462	UST	2OST	GO:0016740|GO:0016021|GO:0016020|GO:0008146|GO:0006477|GO:0005794|GO:0000139	uronyl-2-sulfotransferase		Reference assembly	Function///Process///Component	6	HGNC:17223|MIM:610752|Ensembl:ENSG00000111962|HPRD:10298	149439817	10090	TAS///IEA	uronyl-2-sulfotransferase	NC_000006.10	89161210	GO:0016021|GO:0016020|GO:0005794|GO:0000139	GO:0016740|GO:0008146	GO:0006477	transferase activity///integral to membrane///membrane///sulfotransferase activity///protein amino acid sulfation///Golgi apparatus///Golgi membrane		6q25.1	20080603	O	+	OTTHUMP00000040126|dermatan/chondroitin sulfate 2-sulfotransferase|uronyl 2-sulfotransferase	NP_005706.1	5032219	10187838		NM_005715.1	5032218	149110156	PROVISIONAL	UST	protein-coding
10093	hsa-miR-34b	MIMAT0004676	ARPC4	ARC20|MGC13544|p20-Arc	GO:0051015|GO:0045010|GO:0042995|GO:0030674|GO:0030041|GO:0005885|GO:0005856|GO:0005737|GO:0005200	actin related protein 2/3 complex, subunit 4, 20kDa	Hs.323342	Reference assembly	Process///Component///Function	3	HGNC:707|MIM:604226|HPRD:10368	9823788	10093	IEA///TAS	actin related protein 2/3 complex, subunit 4, 20kDa	NC_000003.10	89161205	GO:0042995|GO:0005885|GO:0005856|GO:0005737	GO:0051015|GO:0030674|GO:0005200	GO:0045010|GO:0030041	actin filament binding///actin nucleation///cell projection///protein binding, bridging///actin filament polymerization///Arp2/3 protein complex///cytoskeleton///cytoplasm///structural constituent of cytoskeleton		3p25.3	20080608	O	+	Arp2/3 protein complex subunit p20|actin related protein 2/3 complex subunit 4|actin related protein 2/3 complex, subunit 4 (20 kD)	NP_001020130.1	68161509	11162547///9230079	contributes_to	NM_001024959.1	68161508	9809226	REVIEWED	ARPC4	protein-coding
10106	hsa-miR-1224-5p	MIMAT0005458	CTDSP2	OS4|PSR2|SCP2	GO:0016791|GO:0016787|GO:0008150|GO:0005634|GO:0005625|GO:0005575|GO:0004721|GO:0003674	CTD (carboxy-terminal domain, RNA polymerase II, polypeptide A) small phosphatase 2		Reference assembly	Process///Component///Function	12	HGNC:17077|MIM:608711|HPRD:12281	56527013	10106	TAS///IEA///ND	CTD (carboxy-terminal domain, RNA polymerase II, polypeptide A) small phosphatase 2	NC_000012.10	89161190	GO:0005634|GO:0005625|GO:0005575	GO:0016791|GO:0016787|GO:0004721|GO:0003674	GO:0008150	phosphoric monoester hydrolase activity///hydrolase activity///biological_process///nucleus///soluble fraction///cellular_component///phosphoprotein phosphatase activity///molecular_function		12q13-q15	20080608	O		NLI-interacting factor 2|conserved gene amplified in osteosarcoma|nuclear LIM interactor-interacting factor 2|small CTD phosphatase 2	NP_005721.3	93004102	9315096		NM_005730.3	93004101	56499976	VALIDATED	CTDSP2	protein-coding
10114	hsa-miR-645|hsa-miR-520b	MIMAT0003315|MIMAT0002843	HIPK3	DYRK6|FIST3|PKY|YAK1	GO:0043508|GO:0018107|GO:0018105|GO:0016740|GO:0006916|GO:0006915|GO:0006355|GO:0006350|GO:0005737|GO:0005634|GO:0005524|GO:0004674|GO:0000166	homeodomain interacting protein kinase 3	Hs.201918	Reference assembly	Process///Component///Function	11	HGNC:4915|MIM:604424|Ensembl:ENSG00000110422|HPRD:05111	33332514	10114	IMP///NAS///ISS///IEA	homeodomain interacting protein kinase 3	NC_000011.8	51511727	GO:0005737|GO:0005634	GO:0016740|GO:0005524|GO:0004674|GO:0000166	GO:0043508|GO:0018107|GO:0018105|GO:0006916|GO:0006915|GO:0006355|GO:0006350	negative regulation of JNK activity///peptidyl-threonine phosphorylation///peptidyl-serine phosphorylation///transferase activity///anti-apoptosis///apoptosis///regulation of transcription, DNA-dependent///transcription///cytoplasm///nucleus///ATP binding///protein serine/threonine kinase activity///nucleotide binding	RP1-8L15.1	11p13	20080608	O	+	homeodomain-interacting protein kinase 3	NP_001041665.1	114796630	14766760///11034606		NM_001048200.1	114796629	33235743	VALIDATED	HIPK3	protein-coding
1012	hsa-miR-485-3p	MIMAT0002176	CDH13	CDHH	GO:0055096|GO:0051668|GO:0050927|GO:0050850|GO:0048661|GO:0045885|GO:0045296|GO:0043616|GO:0043542|GO:0043005|GO:0042058|GO:0031225|GO:0030335|GO:0030169|GO:0030100|GO:0030032|GO:0016601|GO:0016339|GO:0008285|GO:0007266|GO:0007162|GO:0007156|GO:0005901|GO:0005886|GO:0005737|GO:0005615|GO:0005509|GO:0002040|GO:0001954|GO:0001938	cadherin 13, H-cadherin (heart)		Reference assembly	Component///Function///Process	16	HGNC:1753|MIM:601364|Ensembl:ENSG00000140945|HPRD:03219	82387701	1012	IEA///IDA///IMP	cadherin 13, H-cadherin (heart)	NC_000016.8	51511732	GO:0043005|GO:0031225|GO:0005901|GO:0005886|GO:0005737|GO:0005615	GO:0045296|GO:0030169|GO:0005509	GO:0055096|GO:0051668|GO:0050927|GO:0050850|GO:0048661|GO:0045885|GO:0043616|GO:0043542|GO:0042058|GO:0030335|GO:0030100|GO:0030032|GO:0016601|GO:0016339|GO:0008285|GO:0007266|GO:0007162|GO:0007156|GO:0002040|GO:0001954|GO:0001938	low density lipoprotein mediated signaling///localization within membrane///positive regulation of positive chemotaxis///positive regulation of calcium-mediated signaling///positive regulation of smooth muscle cell proliferation///positive regulation of survival gene product expression///cadherin binding///keratinocyte proliferation///endothelial cell migration///neuron projection///regulation of…		16q24.2-q24.3	20080511	O	+	H-cadherin|P105|T-cad|T-cadherin|cadherin 13|heart-cadherin|truncated-cadherin	NP_001248.1	4502719	16099944///15816843///16013438///10601632///15703273///14729458///9650591///10737605///16873731///17573778///15364621		NM_001257.3	61676095	81218078	REVIEWED	CDH13	protein-coding
10121	hsa-miR-1207-5p	MIMAT0005871	ACTR1A	ARP1	GO:0016192|GO:0005869|GO:0005856|GO:0005813|GO:0005737|GO:0005524|GO:0005515|GO:0005198|GO:0000166	ARP1 actin-related protein 1 homolog A, centractin alpha (yeast)	Hs.153961	Reference assembly	Process///Component///Function	10	HGNC:167|MIM:605143|Ensembl:ENSG00000138107|HPRD:05507	104252451	10121	TAS///IEA	ARP1 actin-related protein 1 homolog A, centractin alpha (yeast)	NC_000010.9	89161187	GO:0005869|GO:0005856|GO:0005813|GO:0005737	GO:0005524|GO:0005515|GO:0005198|GO:0000166	GO:0016192	vesicle-mediated transport///dynactin complex///cytoskeleton///centrosome///cytoplasm///ATP binding///protein binding///structural molecule activity///nucleotide binding		10q24.32	20080608	O		ARP1 actin-related protein 1 homolog A, centractin alpha|ARP1, yeast homolog A|actin-RPV|centractin alpha|centrosome-associated actin homolog	NP_005727.1	5031569	1528266///7696711		NM_005736.2	13325058	104228975	REVIEWED	ACTR1A	protein-coding
10123	hsa-miR-1290|hsa-miR-513a-5p|hsa-miR-520b|hsa-miR-874	MIMAT0005880|MIMAT0002877|MIMAT0002843|MIMAT0004911	ARL4C	ARL7|LAK	GO:0007264|GO:0005634|GO:0005622|GO:0005525|GO:0003924|GO:0000166	ADP-ribosylation factor-like 4C		Reference assembly	Process///Component///Function	2	HGNC:698|MIM:604787|HPRD:11988	235070431	10123	TAS///IEA	ADP-ribosylation factor-like 4C	NC_000002.10	89161199	GO:0005634|GO:0005622	GO:0005525|GO:0003924|GO:0000166	GO:0007264	small GTPase mediated signal transduction///nucleus///intracellular///GTP binding///GTPase activity///nucleotide binding		2q37.1	20080604	O		ADP ribosylation factor-like protein 7|ADP-ribosylation factor-like 7	NP_005728.2	6552296	10462049		NM_005737.3	38569403	235066423	REVIEWED	ARL4C	protein-coding
10130	hsa-miR-485-3p	MIMAT0002176	PDIA6	ERP5|P5|TXNDC7	GO:0045454|GO:0042470|GO:0016853|GO:0006457|GO:0005793|GO:0005788|GO:0005783|GO:0005515|GO:0003756	protein disulfide isomerase family A, member 6	Hs.212102	Reference assembly	Process///Component///Function	2	HGNC:30168|MIM:611099|Ensembl:ENSG00000143870|HPRD:07504	10870410	10130	IDA///IEA///IPI///TAS	protein disulfide isomerase family A, member 6	NC_000002.10	89161199	GO:0042470|GO:0005793|GO:0005788|GO:0005783	GO:0016853|GO:0005515|GO:0003756	GO:0045454|GO:0006457	cell redox homeostasis///melanosome///isomerase activity///protein folding///ER-Golgi intermediate compartment///endoplasmic reticulum lumen///endoplasmic reticulum///protein binding///protein disulfide isomerase activity		2p25.1	20080608	O		endoplasmic reticulum protein 5|protein disulfide isomerase-associated 6|protein disulfide isomerase-related protein|thioredoxin domain containing 7 (protein disulfide isomerase)	NP_005733.1	5031973	15308636///16130169///17353931///7590364		NM_005742.2	38679894	10840967	VALIDATED	PDIA6	protein-coding
10135	hsa-miR-300|hsa-miR-34b|hsa-miR-206	MIMAT0004903|MIMAT0004676|MIMAT0000462	NAMPT	1110035O14Rik|DKFZP666B131|MGC117256|PBEF|PBEF1|VF|VISFATIN	GO:0047280|GO:0019674|GO:0019363|GO:0016757|GO:0008284|GO:0007267|GO:0007165|GO:0005829|GO:0005737|GO:0005125	nicotinamide phosphoribosyltransferase		Reference assembly	Process///Component///Function	7	HGNC:30092|MIM:608764|Ensembl:ENSG00000105835|HPRD:09938	105712873	10135	EXP///IEA///TAS	nicotinamide phosphoribosyltransferase	NC_000007.12	89161213	GO:0005829|GO:0005737	GO:0047280|GO:0016757|GO:0005125	GO:0019674|GO:0019363|GO:0008284|GO:0007267|GO:0007165	nicotinamide phosphoribosyltransferase activity///NAD metabolic process///pyridine nucleotide biosynthetic process///transferase activity, transferring glycosyl groups///positive regulation of cell proliferation///cell-cell signaling///signal transduction///cytosol///cytoplasm///cytokine activity		7q22.2	20080608	O		NAmPRTase|pre-B cell-enhancing factor|pre-B-cell colony enhancing factor 1	NP_005737.1	5031977	14704851///8289818		NM_005746.2	111161293	105675966	REVIEWED	NAMPT	protein-coding
10137	hsa-miR-31	MIMAT0000089	RBM12	HRIHFB2091|KIAA0765|SWAN	GO:0005634|GO:0005515|GO:0003723|GO:0000166	RNA binding motif protein 12	Hs.246413	Reference assembly	Component///Function	20	HGNC:9898|MIM:607179|Ensembl:ENSG00000125976|HPRD:06212	33716251	10137	IPI///IEA	RNA binding motif protein 12	NC_000020.9	51511747	GO:0005634	GO:0005515|GO:0003723|GO:0000166		nucleus///protein binding///RNA binding///nucleotide binding	RP1-309K20.5	20q11.21	20080510	O			NP_006038.2	19923345	16120600		NM_006047.4	33469952	33700290	REVIEWED	RBM12	protein-coding
10138	hsa-miR-371-5p|hsa-miR-485-3p|hsa-miR-382	MIMAT0004687|MIMAT0002176|MIMAT0000737	YAF2	MGC41856	GO:0046872|GO:0045941|GO:0016481|GO:0008270|GO:0006355|GO:0005634|GO:0005622|GO:0005515|GO:0003714|GO:0003713	YY1 associated factor 2		Reference assembly	Process///Component///Function	12	HGNC:17363|MIM:607534|Ensembl:ENSG00000015153|HPRD:09606	40918316	10138	IEA///IPI///IDA	YY1 associated factor 2	NC_000012.10	89161190	GO:0005634|GO:0005622	GO:0046872|GO:0008270|GO:0005515|GO:0003714|GO:0003713	GO:0045941|GO:0016481|GO:0006355	metal ion binding///positive regulation of transcription///negative regulation of transcription///zinc ion binding///regulation of transcription, DNA-dependent///nucleus///intracellular///protein binding///transcription corepressor activity///transcription coactivator activity		12q12	20080608	O			NP_005739.2	60218897	9016636|11593398|12706874///12706874///11593398		NM_005748.3	60218896	40837172	REVIEWED	YAF2	protein-coding
10140	hsa-miR-1183	MIMAT0005828	TOB1	APRO6|MGC104792|MGC34446|PIG49|TOB|TROB|TROB1	GO:0046332|GO:0045668|GO:0030514|GO:0008285|GO:0007184|GO:0005737|GO:0005070|GO:0003714	transducer of ERBB2, 1		Reference assembly	Process///Component///Function	17	HGNC:11979|MIM:605523|Ensembl:ENSG00000141232|HPRD:09273	46296411	10140	TAS///IEA	transducer of ERBB2, 1	NC_000017.9	51511734	GO:0005737	GO:0046332|GO:0005070|GO:0003714	GO:0045668|GO:0030514|GO:0008285|GO:0007184	SMAD binding///negative regulation of osteoblast differentiation///negative regulation of BMP signaling pathway///negative regulation of cell proliferation///SMAD protein nuclear translocation///cytoplasm///SH3/SH2 adaptor activity///transcription corepressor activity		17q21	20080610	O		transducer of erbB-2	NP_005740.1	5032187	8632892		NM_005749.2	22035666	46294582	REVIEWED	TOB1	protein-coding
10150	hsa-miR-1290|hsa-miR-34b	MIMAT0005880|MIMAT0004676	MBNL2	DKFZp781H1296|MBLL|MBLL39|MGC120625|MGC120626|MGC120628|PRO2032	GO:0046872|GO:0008270|GO:0005737|GO:0005634|GO:0003723|GO:0003676	muscleblind-like 2 (Drosophila)		Reference assembly	Component///Function	13	HGNC:16746|MIM:607327|Ensembl:ENSG00000139793|HPRD:09543	96844374	10150	IEA	muscleblind-like 2 (Drosophila)	NC_000013.9	51511729	GO:0005737|GO:0005634	GO:0046872|GO:0008270|GO:0003723|GO:0003676		metal ion binding///zinc ion binding///cytoplasm///nucleus///RNA binding///nucleic acid binding	RP11-128N14.1	13q32.1	20080329	O	+	OTTHUMP00000040762|muscleblind-like 2	NP_659002.1	21464125			NM_144778.2	46411178	96672574	REVIEWED	MBNL2	protein-coding
10152	hsa-miR-206	MIMAT0000462	ABI2	ABI-2|ABI2B|AIP-1|AblBP3|SSH3BP2|argBPIA|argBPIB	GO:0030175|GO:0030027|GO:0019900|GO:0018108|GO:0017124|GO:0016477|GO:0008154|GO:0008150|GO:0008093|GO:0007010|GO:0005856|GO:0005829|GO:0005737|GO:0005070|GO:0003677|GO:0003674	abl interactor 2		Reference assembly	Process///Component///Function	2	HGNC:24011|MIM:606442|Ensembl:ENSG00000138443	204005136	10152	IEA///IDA///NAS///TAS///ND	abl interactor 2	NC_000002.10	89161199	GO:0030175|GO:0030027|GO:0005856|GO:0005829|GO:0005737	GO:0019900|GO:0017124|GO:0008093|GO:0005070|GO:0003677|GO:0003674	GO:0018108|GO:0016477|GO:0008154|GO:0008150|GO:0007010	filopodium///lamellipodium///kinase binding///peptidyl-tyrosine phosphorylation///SH3 domain binding///cell migration///actin polymerization and/or depolymerization///biological_process///cytoskeletal adaptor activity///cytoskeleton organization and biogenesis///cytoskeleton///cytosol///cytoplasm///SH3/SH2 adaptor activity///DNA binding///molecular_function		2q33	20080608	O	+	abl binding protein 3|abl-interacting protein 1 (SH3-containing protein)|abl-interactor 2|abl-interactor protein 2b|arg protein tyrosine kinase-binding protein	NP_005750.4	109689723	11516653///12011975///17101133///8649853///7590236		NM_005759.4	109689722	203901247	VALIDATED	ABI2	protein-coding
10158	hsa-miR-513a-5p	MIMAT0002877	PDZK1IP1	DD96|MAP17|RP1-18D14.5|SPAP	GO:0016021|GO:0016020	PDZK1 interacting protein 1	Hs.431099	Reference assembly	Component	1	HGNC:16887|MIM:607178|Ensembl:ENSG00000162366|HPRD:06211	47428357	10158	IEA	PDZK1 interacting protein 1	NC_000001.9	89161185	GO:0016021|GO:0016020			integral to membrane///membrane		1p33	20080610	O		epithelial protein up-regulated in carcinoma, membrane associated protein 17|membrane-associated protein 17	NP_005755.1	5031657			NM_005764.3	41152089	47421847	VALIDATED	PDZK1IP1	protein-coding
10162	hsa-miR-1275|hsa-miR-1207-5p	MIMAT0005929|MIMAT0005871	MBOAT5	C3F|LPCAT3|OACT5|nessy	GO:0047184|GO:0016740|GO:0016021|GO:0016020|GO:0008654|GO:0008415|GO:0005783	membrane bound O-acyltransferase domain containing 5		Reference assembly	Process///Function///Component	12	HGNC:30244|MIM:611950|Ensembl:ENSG00000111684|HPRD:12816	6996102	10162	IEA	membrane bound O-acyltransferase domain containing 5	NC_000012.10	89161190	GO:0016021|GO:0016020|GO:0005783	GO:0047184|GO:0016740|GO:0008415	GO:0008654	1-acylglycerophosphocholine O-acyltransferase activity///transferase activity///integral to membrane///membrane///phospholipid biosynthetic process///acyltransferase activity///endoplasmic reticulum		12p13	20080524	O		O-acyltransferase (membrane bound) domain containing 5|lysophosphatidylcholine acyltransferase 3|putative protein similar to nessy	NP_005759.4	42542394			NM_005768.5	42542393	6955607	VALIDATED	MBOAT5	protein-coding
10168	hsa-miR-382	MIMAT0000737	ZNF197	D3S1363E|P18|VHLaK|ZKSCAN9|ZNF166|ZNF20	GO:0046872|GO:0008270|GO:0008150|GO:0006355|GO:0006350|GO:0005634|GO:0005622|GO:0005575|GO:0003700|GO:0003676	zinc finger protein 197	Hs.157035	Reference assembly	Process///Component///Function	3	HGNC:12988|Ensembl:ENSG00000186448|HPRD:10322	44664966	10168	ND///TAS///NAS///IEA	zinc finger protein 197	NC_000003.10	89161205	GO:0005634|GO:0005622|GO:0005575	GO:0046872|GO:0008270|GO:0003700|GO:0003676	GO:0008150|GO:0006355|GO:0006350	metal ion binding///zinc ion binding///biological_process///regulation of transcription, DNA-dependent///transcription///nucleus///intracellular///cellular_component///transcription factor activity///nucleic acid binding		3p21	20080608	O	+	VHL-associated KRAB-A domain-containing protein|zinc finger protein 166|zinc finger protein 20	NP_001020026.1	68800230	8353497		NM_001024855.1	68800229	44641514	REVIEWED	ZNF197	protein-coding
10169	hsa-miR-1225-3p	MIMAT0005573	SERF2	4F5REL|FAM2C|FLJ20431|FLJ37527|FLJ38557|H4F5rel|HsT17089|MGC48826		small EDRK-rich factor 2	Hs.424126	Reference assembly		15	HGNC:10757|MIM:605054|Ensembl:ENSG00000140264|HPRD:05447	41875578	10169		small EDRK-rich factor 2	NC_000015.8	51511731						15q15.3	20080608	O	+		NP_001018118.1	66275524			NM_001018108.2	149192865	41871768	VALIDATED	SERF2	protein-coding
1017	hsa-miR-765|hsa-miR-520b	MIMAT0003945|MIMAT0002843	CDK2	p33(CDK2)	GO:0051301|GO:0042802|GO:0035173|GO:0016740|GO:0008284|GO:0007089|GO:0007067|GO:0007049|GO:0006468|GO:0006275|GO:0005829|GO:0005737|GO:0005654|GO:0005634|GO:0005524|GO:0004693|GO:0004674|GO:0000307|GO:0000166|GO:0000086	cyclin-dependent kinase 2	Hs.19192	Reference assembly	Component///Function///Process	12	HGNC:1771|MIM:116953|Ensembl:ENSG00000123374|HPRD:00310	54652834	1017	IPI///EXP///IDA///IEA///TAS	cyclin-dependent kinase 2	NC_000012.10	89161190	GO:0005829|GO:0005737|GO:0005654|GO:0005634|GO:0000307	GO:0042802|GO:0035173|GO:0016740|GO:0005524|GO:0004693|GO:0004674|GO:0000166	GO:0051301|GO:0008284|GO:0007089|GO:0007067|GO:0007049|GO:0006468|GO:0006275|GO:0000086	cell division///identical protein binding///histone kinase activity///transferase activity///positive regulation of cell proliferation///traversing start control point of mitotic cell cycle///mitosis///cell cycle///protein amino acid phosphorylation///regulation of DNA replication///cytosol///cytoplasm///nucleoplasm///nucleus///ATP binding///cyclin-dependent protein kinase activity///protein seri…		12q13	20080608	O	+	cdc2-related protein kinase|cell devision kinase 2|p33 protein kinase	NP_001789.2	16936528	17353931///9933170///1312467|7799941|9840943|11907280///10767298///1396589|7629134|9840943|10323868|10339564|10454565|10548110|11231585|11340163|11907280|11931757|15226314|15707391///16109376///10548110///8692841///1653904	contributes_to	NM_001798.3	166362720	54646825	REVIEWED	CDK2	protein-coding
10178	hsa-miR-1238|hsa-miR-219-2-3p	MIMAT0005593|MIMAT0004675	ODZ1	ODZ3|TEN-M1|TNM|TNM1	GO:0016021|GO:0016020|GO:0008285|GO:0008201|GO:0007399|GO:0006955|GO:0005576	odz, odd Oz/ten-m homolog 1(Drosophila)	Hs.23796	Reference assembly	Function///Process///Component	X	HGNC:8117|MIM:300588|Ensembl:ENSG00000009694|HPRD:06669	123925346	10178	IEA///TAS	odz, odd Oz/ten-m homolog 1(Drosophila)	NC_000023.9	89161218	GO:0016021|GO:0016020|GO:0005576	GO:0008201	GO:0008285|GO:0007399|GO:0006955	integral to membrane///membrane///negative regulation of cell proliferation///heparin binding///nervous system development///immune response///extracellular region	RP5-1052M9.2	Xq25	20080606	O		OTTHUMP00000062724|odz (odd Oz/ten-m, Drosophila) homolog 1|odz (odd Oz/ten-m, Drosophila) homolog 3|odz, odd Oz/ten-m homolog 1|tenascin M|teneurin-1	NP_055068.2	110347400	10556288///10341219		NM_014253.2	110347399	123339503	PROVISIONAL	ODZ1	protein-coding
10179	hsa-miR-1238	MIMAT0005593	RBM7	FLJ11153	GO:0007126|GO:0003723|GO:0003676|GO:0000166	RNA binding motif protein 7		Reference assembly	Process///Function	11	HGNC:9904|Ensembl:ENSG00000076053|HPRD:11488	113784844	10179	IEA	RNA binding motif protein 7	NC_000011.8	51511727		GO:0003723|GO:0003676|GO:0000166	GO:0007126	meiosis///RNA binding///nucleic acid binding///nucleotide binding		11q23.1-q23.2	20080608	O	+		NP_057174.1	9994185			NM_016090.2	31543547	113776593	PROVISIONAL	RBM7	protein-coding
10184	hsa-miR-328|hsa-miR-601	MIMAT0000752|MIMAT0003269	LHFPL2	DKFZp781E0375|KIAA0206	GO:0016021|GO:0016020	lipoma HMGIC fusion partner-like 2	Hs.79299	Reference assembly	Component	5	HGNC:6588|MIM:609718|Ensembl:ENSG00000145685|HPRD:17272	77980403	10184	IEA	lipoma HMGIC fusion partner-like 2	NC_000005.8	51511721	GO:0016021|GO:0016020			integral to membrane///membrane		5q14.1	20080531	O		LHFP-like protein 2	NP_005770.1	32698676			NM_005779.2	108773776	77816793	REVIEWED	LHFPL2	protein-coding
10186	hsa-miR-513a-5p	MIMAT0002877	LHFP	MGC22429	GO:0016021|GO:0016020|GO:0003677	lipoma HMGIC fusion partner		Reference assembly	Component///Function	13	HGNC:6586|MIM:606710|Ensembl:ENSG00000183722|HPRD:09464	39075355	10186	IEA///TAS	lipoma HMGIC fusion partner	NC_000013.9	51511729	GO:0016021|GO:0016020	GO:0003677		integral to membrane///membrane///DNA binding		13q12	20080603	O			NP_005771.1	5031865	10329012		NM_005780.2	108773775	38815028	REVIEWED	LHFP	protein-coding
10193	hsa-miR-1260|hsa-miR-765|hsa-miR-1224-3p	MIMAT0005911|MIMAT0003945|MIMAT0005459	RNF41	MGC45228|NRDP1|SBBI03	GO:0046872|GO:0016874|GO:0008270|GO:0006512|GO:0005515	ring finger protein 41		Reference assembly	Process///Function	12	HGNC:18401|Ensembl:ENSG00000181852|HPRD:11520	54902001	10193	IEA///IPI	ring finger protein 41	NC_000012.10	89161190		GO:0046872|GO:0016874|GO:0008270|GO:0005515	GO:0006512	metal ion binding///ligase activity///zinc ion binding///ubiquitin cycle///protein binding		12q13.2	20080608	O		neuregulin receptor degradation protein-1	NP_005776.1	5032071	11867753		NM_005785.2	37588857	54884551	REVIEWED	RNF41	protein-coding
10197	hsa-miR-766	MIMAT0003888	PSME3	Ki|PA28-gamma|PA28G|REG-GAMMA	GO:0051437|GO:0051436|GO:0042802|GO:0031145|GO:0008538|GO:0008537|GO:0005829|GO:0000502	proteasome (prosome, macropain) activator subunit 3 (PA28 gamma; Ki)	Hs.152978	Reference assembly	Process///Function///Component	17	HGNC:9570|MIM:605129|Ensembl:ENSG00000131467|HPRD:05500	38249302	10197	IPI///EXP///IEA///TAS	proteasome (prosome, macropain) activator subunit 3 (PA28 gamma; Ki)	NC_000017.9	51511734	GO:0008537|GO:0005829|GO:0000502	GO:0042802|GO:0008538	GO:0051437|GO:0051436|GO:0031145	positive regulation of ubiquitin-protein ligase activity during mitotic cell cycle///negative regulation of ubiquitin-protein ligase activity during mitotic cell cycle///identical protein binding///anaphase-promoting complex-dependent proteasomal ubiquitin-dependent protein catabolic process///proteasome activator activity///proteasome activator complex///cytosol///proteasome complex		17q21	20080608	O	+	11S regulator complex gamma subunit|Ki antigen|Ki nuclear autoantigen|activator of multicatalytic protease subunit 3|proteasome activator 28-gamma|proteasome activator subunit 3	NP_005780.2	30410794	12791267///15029244///16169070///11285280///8811196		NM_005789.2	30410793	38238948	REVIEWED	PSME3	protein-coding
10204	hsa-miR-765|hsa-miR-494	MIMAT0003945|MIMAT0002816	NUTF2	NTF2|PP15	GO:0015031|GO:0005829|GO:0005737|GO:0005643|GO:0005622|GO:0005515|GO:0005215	nuclear transport factor 2		Reference assembly	Process///Component///Function	16	HGNC:13722|MIM:605813|Ensembl:ENSG00000102898|HPRD:12050	66462719	10204	IEA///IPI///TAS	nuclear transport factor 2	NC_000016.8	51511732	GO:0005829|GO:0005737|GO:0005643|GO:0005622	GO:0005515|GO:0005215	GO:0015031	protein transport///cytosol///cytoplasm///nuclear pore///intracellular///protein binding///transporter activity		16q22.1	20080608	O	+	placental protein 15	NP_005787.1	5031985	7744965		NM_005796.1	5031984	66438319	REVIEWED	NUTF2	protein-coding
10209	hsa-miR-300	MIMAT0004903	EIF1	A121|EIF-1|EIF1A|ISO1|SUI1	GO:0006950|GO:0006446|GO:0005737|GO:0003743	eukaryotic translation initiation factor 1	Hs.150580	Reference assembly	Process///Component///Function	17	HGNC:3249|Ensembl:ENSG00000173812|HPRD:15449	37101423	10209	TAS///NAS	eukaryotic translation initiation factor 1	NC_000017.9	51511734	GO:0005737	GO:0003743	GO:0006950|GO:0006446	response to stress///regulation of translational initiation///cytoplasm///translation initiation factor activity		17q21.2	20080608	O	+		NP_005792.1	5032133	10347211		NM_005801.3	77404355	37098652	VALIDATED	EIF1	protein-coding
1021	hsa-miR-513a-5p|hsa-miR-494|hsa-miR-671-5p	MIMAT0002877|MIMAT0002816|MIMAT0003880	CDK6	MGC59692|PLSTIRE	GO:0051301|GO:0050680|GO:0048146|GO:0045668|GO:0045646|GO:0043697|GO:0042063|GO:0030332|GO:0016740|GO:0010468|GO:0007049|GO:0006468|GO:0005737|GO:0005634|GO:0005524|GO:0004693|GO:0001954|GO:0001726|GO:0000307|GO:0000166|GO:0000080	cyclin-dependent kinase 6	Hs.119882	Reference assembly	Component///Function///Process	7	HGNC:1777|MIM:603368|Ensembl:ENSG00000105810|HPRD:04533	92301147	1021	IPI///IMP///IDA///IEA///IEP	cyclin-dependent kinase 6	NC_000007.12	89161213	GO:0005737|GO:0005634|GO:0001726|GO:0000307	GO:0030332|GO:0016740|GO:0005524|GO:0004693|GO:0000166	GO:0051301|GO:0050680|GO:0048146|GO:0045668|GO:0045646|GO:0043697|GO:0042063|GO:0010468|GO:0007049|GO:0006468|GO:0001954|GO:0000080	cell division///negative regulation of epithelial cell proliferation///positive regulation of fibroblast proliferation///negative regulation of osteoblast differentiation///regulation of erythrocyte differentiation///cell dedifferentiation///gliogenesis///cyclin binding///transferase activity///regulation of gene expression///cell cycle///protein amino acid phosphorylation///cytoplasm///nucleus//…		7q21-q22	20080608	O		cell division protein kinase 6	NP_001250.1	4502741	12833137///12861051///15254224///14985467///10205165///17420273///8114739		NM_001259.5	45827787	92072170	REVIEWED	CDK6	protein-coding
10217	hsa-miR-1207-5p	MIMAT0005871	CTDSPL	C3orf8|HYA22|PSR1|RBSP3|SCP3	GO:0016787|GO:0008150|GO:0005634|GO:0005575|GO:0004721|GO:0003674	CTD (carboxy-terminal domain, RNA polymerase II, polypeptide A) small phosphatase-like		Reference assembly	Process///Component///Function	3	HGNC:16890|MIM:608592|Ensembl:ENSG00000144677	38000963	10217	IEA///ND	CTD (carboxy-terminal domain, RNA polymerase II, polypeptide A) small phosphatase-like	NC_000003.10	89161205	GO:0005634|GO:0005575	GO:0016787|GO:0004721|GO:0003674	GO:0008150	hydrolase activity///biological_process///nucleus///cellular_component///phosphoprotein phosphatase activity///molecular_function		3p21.3	20080610	O	+	small CTD phosphatase 3	NP_001008393.1	56549683			NM_001008392.1	56549682	37878672	VALIDATED	CTDSPL	protein-coding
10225	hsa-miR-574-5p	MIMAT0004795	CD96	DKFZp667E2122|MGC22596|TACTILE	GO:0007155|GO:0006955|GO:0005887|GO:0005886|GO:0005515	CD96 molecule	Hs.142023	Reference assembly	Process///Component///Function	3	HGNC:16892|MIM:606037|Ensembl:ENSG00000153283|HPRD:06916	112853895	10225	TAS///EXP///IEA	CD96 molecule	NC_000003.10	89161205	GO:0005887|GO:0005886	GO:0005515	GO:0007155|GO:0006955	cell adhesion///immune response///integral to plasma membrane///plasma membrane///protein binding		3q13.13-q13.2	20080511	O	+	CD96 antigen|T cell activation, increased late expression|T-cell surface protein tactile	NP_005807.1	5032141	1313846///15034010		NM_005816.4	93141043	112743615	REVIEWED	CD96	protein-coding
10228	hsa-miR-513a-5p|hsa-miR-188-5p|hsa-miR-206	MIMAT0002877|MIMAT0000457|MIMAT0000462	STX6		GO:0048471|GO:0048193|GO:0030136|GO:0016021|GO:0007032|GO:0006906|GO:0006886|GO:0005886|GO:0005802|GO:0005794|GO:0005769|GO:0005484|GO:0000139	syntaxin 6		Reference assembly	Process///Function///Component	1	HGNC:11441|MIM:603944|Ensembl:ENSG00000135823|HPRD:07231	179258668	10228	IPI///TAS///IDA///IEA	syntaxin 6	NC_000001.9	89161185	GO:0048471|GO:0030136|GO:0016021|GO:0005886|GO:0005802|GO:0005794|GO:0005769|GO:0000139	GO:0005484	GO:0048193|GO:0007032|GO:0006906|GO:0006886	perinuclear region of cytoplasm///Golgi vesicle transport///clathrin-coated vesicle///integral to membrane///endosome organization and biogenesis///vesicle fusion///intracellular protein transport///plasma membrane///trans-Golgi network///Golgi apparatus///early endosome///SNAP receptor activity///Golgi membrane		1q25.3	20080610	O			NP_005810.1	5032131	9697774///10506127		NM_005819.4	58294156	179208797	VALIDATED	STX6	protein-coding
10231	hsa-miR-197|hsa-miR-485-3p|hsa-miR-494	MIMAT0000227|MIMAT0002176|MIMAT0002816	RCAN2	CSP2|DSCR1L1|MCIP2|RCN2|ZAKI-4|hRCN2	GO:0030346|GO:0019722|GO:0007417|GO:0005575	regulator of calcineurin 2	Hs.440168	Reference assembly	Function///Process///Component	6	HGNC:3041|MIM:604876|Ensembl:ENSG00000172348|HPRD:05342	46401489	10231	IEA///NAS///ND	regulator of calcineurin 2	NC_000006.10	89161210	GO:0005575	GO:0030346	GO:0019722|GO:0007417	protein phosphatase 2B binding///calcium-mediated signaling///central nervous system development///cellular_component	RP11-38F19.1	6p12.3	20080608	O		Down syndrome candidate region 1-like 1|Down syndrome critical region gene 1-like 1|Down syndrome critical region gene 1-like 1 protein|thyroid hormone-responsive (skin fibroblasts)	NP_005813.2	116256477			NM_005822.2	116256476	46296427	VALIDATED	RCAN2	protein-coding
10236	hsa-miR-300	MIMAT0004903	HNRNPR	FLJ25714|HNRPR|hnRNP-R	GO:0030530|GO:0030529|GO:0008380|GO:0005681|GO:0005634|GO:0005515|GO:0003723|GO:0003676|GO:0000398|GO:0000166	heterogeneous nuclear ribonucleoprotein R	Hs.373763	Reference assembly	Component///Process///Function	1	HGNC:5047|MIM:607201|Ensembl:ENSG00000125944|HPRD:06228	23543439	10236	IPI///TAS///EXP///IEA	heterogeneous nuclear ribonucleoprotein R	NC_000001.9	89161185	GO:0030530|GO:0030529|GO:0005681|GO:0005634	GO:0005515|GO:0003723|GO:0003676|GO:0000166	GO:0008380|GO:0000398	heterogeneous nuclear ribonucleoprotein complex///ribonucleoprotein complex///RNA splicing///spliceosome///nucleus///protein binding///RNA binding///nucleic acid binding///nuclear mRNA splicing, via spliceosome///nucleotide binding		1p36.12	20080608	O			NP_001095867.1	156151392	17353931///9421497///12226669		NM_001102397.1	156151391	23508862	REVIEWED	HNRNPR	protein-coding
10238	hsa-miR-1825|hsa-miR-520b	MIMAT0006765|MIMAT0002843	WDR68	AN11|HAN11	GO:0005737|GO:0005515	WD repeat domain 68	Hs.410596	Reference assembly	Component///Function	17	HGNC:30915|MIM:605973|HPRD:09340	59025372	10238	TAS///IPI	WD repeat domain 68	NC_000017.9	51511734	GO:0005737	GO:0005515		cytoplasm///protein binding		17q23.3	20080608	O	+	WD-repeat protein	NP_005819.3	108936958	9192870///14593110		NM_005828.3	108936957	58981553	VALIDATED	WDR68	protein-coding
1024	hsa-miR-513a-5p	MIMAT0002877	CDK8	K35|MGC126074|MGC126075	GO:0016740|GO:0008353|GO:0006468|GO:0006355|GO:0006350|GO:0005634|GO:0005524|GO:0005515|GO:0004693|GO:0004672|GO:0000166|GO:0000119	cyclin-dependent kinase 8	Hs.382306	Reference assembly	Process///Function///Component	13	HGNC:1779|MIM:603184|Ensembl:ENSG00000132964|HPRD:04422	25876568	1024	IPI///IEA///IDA	cyclin-dependent kinase 8	NC_000013.9	51511729	GO:0005634|GO:0000119	GO:0016740|GO:0008353|GO:0005524|GO:0005515|GO:0004693|GO:0004672|GO:0000166	GO:0006468|GO:0006355|GO:0006350	transferase activity///RNA polymerase subunit kinase activity///protein amino acid phosphorylation///regulation of transcription, DNA-dependent///transcription///nucleus///ATP binding///protein binding///cyclin-dependent protein kinase activity///protein kinase activity///nucleotide binding///mediator complex		13q12	20080608	O	+	CDK8 protein kinase|cell division protein kinase 8|protein kinase K35	NP_001251.1	4502745	16109376///7568034///14638676		NM_001260.1	4502744	25726755	REVIEWED	CDK8	protein-coding
10241	hsa-miR-134|hsa-miR-34b	MIMAT0000447|MIMAT0004676	CALCOCO2	MGC17318|NDP52	GO:0016032|GO:0005856|GO:0005794|GO:0005737|GO:0005634|GO:0005515	calcium binding and coiled-coil domain 2		Reference assembly	Process///Component///Function	17	HGNC:29912|MIM:604587|Ensembl:ENSG00000136436|HPRD:06846	44297227	10241	IEA///IDA///TAS///IPI	calcium binding and coiled-coil domain 2	NC_000017.9	51511734	GO:0005856|GO:0005794|GO:0005737|GO:0005634	GO:0005515	GO:0016032	viral reproduction///cytoskeleton///Golgi apparatus///cytoplasm///nucleus///protein binding		17q21.32	20080608	O	+	nuclear domain 10 protein	NP_005822.1	5031937	9230084///7540613///12869526		NM_005831.3	33519473	44263370	REVIEWED	CALCOCO2	protein-coding
10242	hsa-miR-1225-3p	MIMAT0005573	KCNMB2	MGC22431	GO:0019229|GO:0019228|GO:0016020|GO:0015459|GO:0015269|GO:0008200|GO:0008076|GO:0006813|GO:0006811|GO:0005513|GO:0005216	potassium large conductance calcium-activated channel, subfamily M, beta member 2		Reference assembly	Component///Process///Function	3	HGNC:6286|MIM:605214|Ensembl:ENSG00000197584|HPRD:05557	180044910	10242	TAS///IDA///IEA	potassium large conductance calcium-activated channel, subfamily M, beta member 2	NC_000003.10	89161205	GO:0016020|GO:0008076	GO:0015459|GO:0015269|GO:0008200|GO:0005216	GO:0019229|GO:0019228|GO:0006813|GO:0006811|GO:0005513	regulation of vasoconstriction///regulation of action potential in neuron///membrane///potassium channel regulator activity///calcium-activated potassium channel activity///ion channel inhibitor activity///voltage-gated potassium channel complex///potassium ion transport///ion transport///detection of calcium ion///ion channel activity		3q26.2-q27.1	20080610	O	+	MaxiK channel beta 2 subunit|calcium-activated potassium channel beta 2 subunit|large conductance calcium-activated potassium channel beta 2 subunit	NP_005823.1	5031823	10097176///10692449		NM_005832.3	31317293	179736917	REVIEWED	KCNMB2	protein-coding
10245	hsa-miR-874	MIMAT0004911	TIMM17B	DXS9822|JM3|TIM17B	GO:0065002|GO:0016021|GO:0016020|GO:0015450|GO:0008565|GO:0006626|GO:0005744|GO:0005739	translocase of inner mitochondrial membrane 17 homolog B (yeast)	Hs.30570	Reference assembly	Function///Process///Component	X	HGNC:17310|MIM:300249|Ensembl:ENSG00000126768|HPRD:02218	48640369	10245	TAS///IEA	translocase of inner mitochondrial membrane 17 homolog B (yeast)	NC_000023.9	89161218	GO:0016021|GO:0016020|GO:0005744|GO:0005739	GO:0015450|GO:0008565	GO:0065002|GO:0006626	intracellular protein transport across a membrane///integral to membrane///membrane///P-P-bond-hydrolysis-driven protein transmembrane transporter activity///protein transporter activity///protein targeting to mitochondrion///mitochondrial inner membrane presequence translocase complex///mitochondrion		Xp11.23	20080608	O		inner mitochondrial membrane preprotein translocase|translocase of inner mitochondrial membrane 17 homolog B	NP_005825.1	5032181	10339406		NM_005834.1	5032180	48635675	PROVISIONAL	TIMM17B	protein-coding
10250	hsa-miR-371-5p	MIMAT0004687	SRRM1	160-KD|MGC39488|POP101|SRM160	GO:0031202|GO:0016607|GO:0016363|GO:0008380|GO:0005681|GO:0005634|GO:0005515|GO:0003723|GO:0003677|GO:0000398	serine/arginine repetitive matrix 1	Hs.18192	Reference assembly	Component///Function///Process	1	HGNC:16638|MIM:605975|Ensembl:ENSG00000133226|HPRD:10441	24872358	10250	TAS///IPI///IEA///EXP	serine/arginine repetitive matrix 1	NC_000001.9	89161185	GO:0016607|GO:0016363|GO:0005681|GO:0005634	GO:0031202|GO:0005515|GO:0003723|GO:0003677	GO:0008380|GO:0000398	RNA splicing factor activity, transesterification mechanism///nuclear speck///nuclear matrix///RNA splicing///spliceosome///nucleus///protein binding///RNA binding///DNA binding///nuclear mRNA splicing, via spliceosome		1p36.11	20080608	O	+	Ser/Arg-related nuclear matrix protein|plenty of prolines 101-like	NP_005830.2	42542379	9531537///17353931///12226669		NM_005839.3	115648109	24842180	VALIDATED	SRRM1	protein-coding
10251	hsa-miR-645|hsa-miR-939	MIMAT0003315|MIMAT0004982	SPRY3	HSPRY3	GO:0016020|GO:0009966|GO:0007275|GO:0005737|GO:0005515|GO:0003674	sprouty homolog 3 (Drosophila)	Hs.381912	Reference assembly	Process///Component///Function	X|Y	HGNC:11271|MIM:300531|Ensembl:ENSG00000168939|HPRD:03917	154665310	10251	NAS///IEA///ND	sprouty homolog 3 (Drosophila)	NC_000023.9	89161218	GO:0016020|GO:0005737	GO:0005515|GO:0003674	GO:0009966|GO:0007275	membrane///regulation of signal transduction///multicellular organismal development///cytoplasm///protein binding///molecular_function		Xq28 and Yq12	20080610	O	+	antagonist of FGF signaling|sprouty homolog 3	NP_005831.1	27501452	9458049		NM_005840.1	27501451	154650644	VALIDATED	SPRY3	protein-coding
10252	hsa-miR-212|hsa-miR-300	MIMAT0000269|MIMAT0004903	SPRY1	hSPRY1	GO:0043407|GO:0030027|GO:0009966|GO:0007275|GO:0005886|GO:0005829|GO:0005737|GO:0005515|GO:0001759|GO:0001657	sprouty homolog 1, antagonist of FGF signaling (Drosophila)	Hs.436944	Reference assembly	Component///Function///Process	4	HGNC:11269|MIM:602465|Ensembl:ENSG00000164056|HPRD:06782	124544359	10252	EXP///NAS///IEA	sprouty homolog 1, antagonist of FGF signaling (Drosophila)	NC_000004.10	89161207	GO:0030027|GO:0005886|GO:0005829|GO:0005737	GO:0005515	GO:0043407|GO:0009966|GO:0007275|GO:0001759|GO:0001657	negative regulation of MAP kinase activity///lamellipodium///regulation of signal transduction///multicellular organismal development///plasma membrane///cytosol///cytoplasm///protein binding///induction of an organ///ureteric bud development		4q28.1	20080610	O	+	sprouty homolog 1, antagonist of FGF signaling|sprouty, Drosophila, homolog of, 1 (antagonist of FGF signaling)	NP_005832.1	40538726	15962011///12593796		NM_005841.1	40538725	124537405	VALIDATED	SPRY1	protein-coding
10253	hsa-miR-513a-5p	MIMAT0002877	SPRY2	MGC23039|hSPRY2	GO:0048754|GO:0045165|GO:0043407|GO:0042472|GO:0030324|GO:0009966|GO:0009887|GO:0007605|GO:0007275|GO:0007267|GO:0005886|GO:0005874|GO:0005829|GO:0005737|GO:0005515	sprouty homolog 2 (Drosophila)	Hs.18676	Reference assembly	Process///Component///Function	13	HGNC:11270|MIM:602466|Ensembl:ENSG00000136158|HPRD:03916	79813086	10253	TAS///EXP///IEA	sprouty homolog 2 (Drosophila)	NC_000013.9	51511729	GO:0005886|GO:0005874|GO:0005829|GO:0005737	GO:0005515	GO:0048754|GO:0045165|GO:0043407|GO:0042472|GO:0030324|GO:0009966|GO:0009887|GO:0007605|GO:0007275|GO:0007267	branching morphogenesis of a tube///cell fate commitment///negative regulation of MAP kinase activity///inner ear morphogenesis///lung development///regulation of signal transduction///organ morphogenesis///sensory perception of sound///multicellular organismal development///cell-cell signaling///plasma membrane///microtubule///cytosol///cytoplasm///protein binding		13q31.1	20080610	O		sprouty 2	NP_005833.1	5032115	9458049///15962011///12593796		NM_005842.2	22209007	79808111	REVIEWED	SPRY2	protein-coding
1026	hsa-miR-212	MIMAT0000269	CDKN1A	CAP20|CDKN1|CIP1|MDA-6|P21|SDI1|WAF1|p21CIP1	GO:0048146|GO:0046872|GO:0045736|GO:0043071|GO:0043066|GO:0042326|GO:0031668|GO:0030890|GO:0030332|GO:0030308|GO:0016301|GO:0009411|GO:0008629|GO:0008285|GO:0008270|GO:0007050|GO:0007049|GO:0006974|GO:0005829|GO:0005737|GO:0005654|GO:0005634|GO:0004861|GO:0004860|GO:0000307|GO:0000086|GO:0000082	cyclin-dependent kinase inhibitor 1A (p21, Cip1)	Hs.370771	Reference assembly	Function///Component///Process	6	HGNC:1784|MIM:116899|Ensembl:ENSG00000124762|HPRD:00298	36763086	1026	TAS///EXP///IEA///IMP///IDA	cyclin-dependent kinase inhibitor 1A (p21, Cip1)	NC_000006.10	89161210	GO:0005829|GO:0005737|GO:0005654|GO:0005634|GO:0000307	GO:0046872|GO:0030332|GO:0016301|GO:0008270|GO:0004861|GO:0004860	GO:0048146|GO:0045736|GO:0043071|GO:0043066|GO:0042326|GO:0031668|GO:0030890|GO:0030308|GO:0009411|GO:0008629|GO:0008285|GO:0007050|GO:0007049|GO:0006974|GO:0000086|GO:0000082	positive regulation of fibroblast proliferation///metal ion binding///negative regulation of cyclin-dependent protein kinase activity///positive regulation of non-apoptotic programmed cell death///negative regulation of apoptosis///negative regulation of phosphorylation///cellular response to extracellular stimulus///positive regulation of B cell proliferation///cyclin binding///negative regulati…		6p21.2	20080610	O	+	CDK-interaction protein 1|DNA synthesis inhibitor|cyclin-dependent kinase inhibitor 1A|melanoma differentiation associated protein 6|wild-type p53-activated fragment 1	NP_000380.1	11386203	17420273///9660939///9106657|9632134///9190208|9632134|9840943|10323868|11231585|11931757|16782892///8242751///10323868///17553787///10208428		NM_000389.3	169790847	36754464	REVIEWED	CDKN1A	protein-coding
10263	hsa-miR-1207-5p	MIMAT0005871	CDK2AP2	DOC-1R|FLJ10636|p14		CDK2-associated protein 2		Reference assembly		11	HGNC:30833|Ensembl:ENSG00000167797|HPRD:13242	67032677	10263		CDK2-associated protein 2	NC_000011.8	51511727						11q13	20080608	O		tumor suppressor deleted in oral cancer related 1|tumor suppressor deleted in oral cancer-related 1	NP_005842.1	5031669			NM_005851.3	39725675	67030543	PROVISIONAL	CDK2AP2	protein-coding
10267	hsa-miR-34b	MIMAT0004676	RAMP1		GO:0016021|GO:0008565|GO:0008277|GO:0006886|GO:0006810|GO:0005887|GO:0005886|GO:0004872	receptor (G protein-coupled) activity modifying protein 1		Reference assembly	Process///Component///Function	2	HGNC:9843|MIM:605153|Ensembl:ENSG00000132329|HPRD:05515	238485494	10267	TAS///IEA	receptor (G protein-coupled) activity modifying protein 1	NC_000002.10	89161199	GO:0016021|GO:0005887|GO:0005886	GO:0008565|GO:0004872	GO:0008277|GO:0006886|GO:0006810	integral to membrane///protein transporter activity///regulation of G-protein coupled receptor protein signaling pathway///intracellular protein transport///transport///integral to plasma membrane///plasma membrane///receptor activity		2q36-q37.1	20080608	O	+	calcitonin receptor-like receptor activity modifying protein 1|receptor (calcitonin) activity modifying protein 1|receptor activity modifying protein 1|receptor activity-modifying protein 1	NP_005846.1	5032019	9620797		NM_005855.2	73486764	238432925	REVIEWED	RAMP1	protein-coding
10274	hsa-miR-1207-5p	MIMAT0005871	STAG1	DKFZp781D1416|SA1	GO:0051301|GO:0007067|GO:0007059|GO:0007049|GO:0005634|GO:0005515|GO:0005488	stromal antigen 1	Hs.412586	Reference assembly	Process///Component///Function	3	HGNC:11354|MIM:604358|Ensembl:ENSG00000118007|HPRD:05076	137953934	10274	TAS///IPI///IEA	stromal antigen 1	NC_000003.10	89161205	GO:0005634	GO:0005515|GO:0005488	GO:0051301|GO:0007067|GO:0007059|GO:0007049	cell division///mitosis///chromosome segregation///cell cycle///nucleus///protein binding///binding		3q22.3	20080608	O		SCC3 homolog 1|nuclear protein stromal antigen 1	NP_005853.2	62243696	9305759///15855230		NM_005862.2	62243695	137538688	REVIEWED	STAG1	protein-coding
10276	hsa-miR-206	MIMAT0000462	NET1	ARHGEF8|NET1A	GO:0035023|GO:0007165|GO:0005737|GO:0005634|GO:0005622|GO:0005575|GO:0005089|GO:0005085|GO:0001558	neuroepithelial cell transforming gene 1	Hs.25155	Reference assembly	Component///Function///Process	10	HGNC:14592|MIM:606450|Ensembl:ENSG00000173848|HPRD:07342	5490425	10276	ND///IEA///TAS///NAS	neuroepithelial cell transforming gene 1	NC_000010.9	89161187	GO:0005737|GO:0005634|GO:0005622|GO:0005575	GO:0005089|GO:0005085	GO:0035023|GO:0007165|GO:0001558	regulation of Rho protein signal transduction///signal transduction///cytoplasm///nucleus///intracellular///cellular_component///Rho guanyl-nucleotide exchange factor activity///guanyl-nucleotide exchange factor activity///regulation of cell growth	RP11-116G8.1	10p15	20080608	O	+	Rho guanine nucleotide exchange factor (GEF) 8|guanine nucleotide regulatory protein (oncogene)|neuroepithelioma transforming gene 1|p65 Net1 proto-oncogene protein|small GTP-binding protein regulator	NP_001040625.1	114145479	8649828		NM_001047160.1	114145478	5444517	VALIDATED	NET1	protein-coding
10282	hsa-miR-206	MIMAT0000462	BET1	DKFZp781C0425|HBET1	GO:0016192|GO:0016021|GO:0016020|GO:0015031|GO:0006888|GO:0005794|GO:0005783|GO:0005515|GO:0000139	blocked early in transport 1 homolog (S. cerevisiae)		Reference assembly	Process///Function///Component	7	HGNC:14562|MIM:605456|Ensembl:ENSG00000105829|HPRD:16107	93471625	10282	IEA///IPI///TAS	blocked early in transport 1 homolog (S. cerevisiae)	NC_000007.12	89161213	GO:0016021|GO:0016020|GO:0005794|GO:0005783|GO:0000139	GO:0005515	GO:0016192|GO:0015031|GO:0006888	vesicle-mediated transport///integral to membrane///membrane///protein transport///ER to Golgi vesicle-mediated transport///Golgi apparatus///endoplasmic reticulum///protein binding///Golgi membrane		7q21.1-q22	20080608	O		BET1 homolog|Bet1 (S. cerevisiae) homolog|Bet1p homolog|Golgi vesicular membrane trafficking protein p18|blocked early in transport 1	NP_005859.1	5031611	16189514///8621431		NM_005868.4	83779007	93458935	REVIEWED	BET1	protein-coding
10284	hsa-miR-494	MIMAT0002816	SAP18	2HOR0202|MGC27131|SAP18p	GO:0006357|GO:0006350|GO:0005515|GO:0003714|GO:0000118	Sin3A-associated protein, 18kDa		Reference assembly	Process///Function///Component	13	HGNC:10530|MIM:602949|Ensembl:ENSG00000150459|HPRD:04256	20620976	10284	IEA///IPI///TAS	Sin3A-associated protein, 18kDa	NC_000013.9	51511729	GO:0000118	GO:0005515|GO:0003714	GO:0006357|GO:0006350	regulation of transcription from RNA polymerase II promoter///transcription///protein binding///transcription corepressor activity///histone deacetylase complex		13q12.11	20080608	O	+	cell growth inhibiting protein 38|histone deacetlyase complex subunit SAP18|sin3-associated polypeptide, 18kDa	NP_005861.1	5032067	9150135|17353931///9150135		NM_005870.3	23510407	20612684	REVIEWED	SAP18	protein-coding
10290	hsa-miR-206	MIMAT0000462	SPEG	APEG1|BPEG|KIAA1297|MGC12676|SPEGalpha|SPEGbeta	GO:0030154|GO:0016740|GO:0008285|GO:0007517|GO:0006468|GO:0005634|GO:0005524|GO:0004674|GO:0000166	SPEG complex locus	Hs.21639	Reference assembly	Process///Component///Function	2	HGNC:16901|HPRD:10653	220066597	10290	TAS///IEA	SPEG complex locus	NC_000002.10	89161199	GO:0005634	GO:0016740|GO:0005524|GO:0004674|GO:0000166	GO:0030154|GO:0008285|GO:0007517|GO:0006468	cell differentiation///transferase activity///negative regulation of cell proliferation///muscle development///protein amino acid phosphorylation///nucleus///ATP binding///protein serine/threonine kinase activity///nucleotide binding		2q35	20080612	O	+	aortic preferentially expressed gene 1|aortic preferentially expressed protein 1|nuclear protein, marker for differentiated aortic smooth muscle and down-regulated with vascular injury|striated muscle preferentially expressed protein	NP_005867.3	157785645	8663449		NM_005876.4	157785644	220007943	VALIDATED	SPEG	protein-coding
10291	hsa-miR-125a-3p	MIMAT0004602	SF3A1	PRP21|PRPF21|SAP114|SF3A120	GO:0008380|GO:0006464|GO:0006396|GO:0005684|GO:0005634|GO:0005515|GO:0003723|GO:0000398|GO:0000389	splicing factor 3a, subunit 1, 120kDa	Hs.406277	Reference assembly	Component///Function///Process	22	HGNC:10765|MIM:605595|Ensembl:ENSG00000099995|HPRD:06903	29082912	10291	IPI///IEA///IDA///EXP///TAS	splicing factor 3a, subunit 1, 120kDa	NC_000022.9	89161203	GO:0005684|GO:0005634	GO:0005515|GO:0003723	GO:0008380|GO:0006464|GO:0006396|GO:0000398|GO:0000389	RNA splicing///protein modification process///RNA processing///U2-dependent spliceosome///nucleus///protein binding///RNA binding///nuclear mRNA splicing, via spliceosome///nuclear mRNA 3'-splice site recognition		22q12.2	20080608	O		pre-mRNA processing 21|pre-mRNA splicing factor SF3a (120 kDa subunit)|spliceosome associated protein 114	NP_001005409.1	53831995	10976766|17353931///10882114///12226669///15647371		NM_001005409.1	53831994	29057976	REVIEWED	SF3A1	protein-coding
10293	hsa-miR-1207-5p	MIMAT0005871	TRAIP	RNF206|TRIP	GO:0046872|GO:0008283|GO:0008270|GO:0007165|GO:0006917|GO:0005737|GO:0005515|GO:0005057	TRAF interacting protein		Reference assembly	Process///Component///Function	3	HGNC:30764|MIM:605958|Ensembl:ENSG00000183763|HPRD:05811	49868995	10293	TAS///IEA	TRAF interacting protein	NC_000003.10	89161205	GO:0005737	GO:0046872|GO:0008270|GO:0005515|GO:0005057	GO:0008283|GO:0007165|GO:0006917	metal ion binding///cell proliferation///zinc ion binding///signal transduction///induction of apoptosis///cytoplasm///protein binding///receptor signaling protein activity		3p21.31	20080610	O		ring finger protein 206	NP_005870.2	40807469	9104814		NM_005879.2	40807468	49841031	REVIEWED	TRAIP	protein-coding
10294	hsa-miR-494|hsa-miR-212|hsa-miR-520b	MIMAT0002816|MIMAT0000269|MIMAT0002843	DNAJA2	CPR3|DJ3|DJA2|DNAJ|DNJ3|HIRIP4|PRO3015|RDJ2	GO:0051082|GO:0046872|GO:0031072|GO:0016020|GO:0008284|GO:0008270|GO:0006457	DnaJ (Hsp40) homolog, subfamily A, member 2	Hs.368078	Reference assembly	Component///Function///Process	16	HGNC:14884|MIM:611322|Ensembl:ENSG00000069345|HPRD:07105	45565125	10294	TAS///IEA	DnaJ (Hsp40) homolog, subfamily A, member 2	NC_000016.8	51511732	GO:0016020	GO:0051082|GO:0046872|GO:0031072|GO:0008270	GO:0008284|GO:0006457	unfolded protein binding///metal ion binding///heat shock protein binding///membrane///positive regulation of cell proliferation///zinc ion binding///protein folding		16q12.1	20080610	O		DnaJ subfamily A member 2|HIRA interacting protein 4|cell cycle progression 3 protein	NP_005871.1	5031741	9383053		NM_005880.3	156142193	45546774	REVIEWED	DNAJA2	protein-coding
103	hsa-miR-206	MIMAT0000462	ADAR	ADAR1|DRADA|DSH|DSRAD|G1P1|IFI-4|IFI4|K88dsRBP|TDRD10|p136	GO:0046872|GO:0031047|GO:0016787|GO:0016553|GO:0008270|GO:0006397|GO:0005737|GO:0005634|GO:0005622|GO:0003726|GO:0003725|GO:0003677	adenosine deaminase, RNA-specific	Hs.12341	Reference assembly	Process///Component///Function	1	HGNC:225|MIM:146920|Ensembl:ENSG00000160710|HPRD:07528	152867060	103	IDA///TAS///NAS///IEA	adenosine deaminase, RNA-specific	NC_000001.9	89161185	GO:0005737|GO:0005634|GO:0005622	GO:0046872|GO:0016787|GO:0008270|GO:0003726|GO:0003725|GO:0003677	GO:0031047|GO:0016553|GO:0006397	metal ion binding///gene silencing by RNA///hydrolase activity///base conversion or substitution editing///zinc ion binding///mRNA processing///cytoplasm///nucleus///intracellular///double-stranded RNA adenosine deaminase activity///double-stranded RNA binding///DNA binding		1q21.1-q21.2	20080608	O		136 kDa double-stranded RNA binding protein|adenosine deaminase acting on RNA 1-A|double-stranded RNA-specific adenosine deaminase|interferon-induced protein 4|interferon-inducible protein 4|tudor domain containing 10	NP_001020278.1	70167113	9020165///7565688		NM_001025107.1	70167112	152821156	REVIEWED	ADAR	protein-coding
1030	hsa-miR-1290	MIMAT0005880	CDKN2B	CDK4I|INK4B|MTS2|P15|TP15|p15INK4b	GO:0050680|GO:0045786|GO:0042326|GO:0031670|GO:0031668|GO:0031575|GO:0030511|GO:0019901|GO:0016301|GO:0007050|GO:0005737|GO:0005634|GO:0005515|GO:0004861|GO:0000086|GO:0000079	cyclin-dependent kinase inhibitor 2B (p15, inhibits CDK4)	Hs.72901	Reference assembly	Component///Function///Process	9	HGNC:1788|MIM:600431|Ensembl:ENSG00000147883|HPRD:02696	21999311	1030	IEA///IPI///NAS///IMP///IDA	cyclin-dependent kinase inhibitor 2B (p15, inhibits CDK4)	NC_000009.10	89161216	GO:0005737|GO:0005634	GO:0019901|GO:0016301|GO:0005515|GO:0004861	GO:0050680|GO:0045786|GO:0042326|GO:0031670|GO:0031668|GO:0031575|GO:0030511|GO:0007050|GO:0000086|GO:0000079	negative regulation of epithelial cell proliferation///negative regulation of cell cycle///negative regulation of phosphorylation///cellular response to nutrient///cellular response to extracellular stimulus///G1/S transition checkpoint///positive regulation of transforming growth factor beta receptor signaling pathway///protein kinase binding///kinase activity///cell cycle arrest///cytoplasm///n…		9p21	20080608	O		CDK inhibitory protein|CDK4B inhibitor|cyclin-dependent kinase 4 inhibitor B|cyclin-dependent kinase inhibitor 2B|cyclin-dependent kinases 4 and 6 binding protein|multiple tumor suppressor 2|p14_CDK inhibitor|p14_INK4B|p15 CDK inhibitor|p15_INK4B	NP_004927.2	17981694	17597576///16943770///9230210|16943770///16169070///9230210///17553787///8078588		NM_004936.3	47132608	21992901	REVIEWED	CDKN2B	protein-coding
10307	hsa-miR-1290	MIMAT0005880	APBB3	FE65L2|MGC150555|MGC87674|SRA	GO:0007242|GO:0005737|GO:0005575|GO:0005515	amyloid beta (A4) precursor protein-binding, family B, member 3		Reference assembly	Process///Component///Function	5	HGNC:20708|MIM:602711|HPRD:04089	139924372	10307	NAS///ND///TAS///IPI///IEA	amyloid beta (A4) precursor protein-binding, family B, member 3	NC_000005.8	51511721	GO:0005737|GO:0005575	GO:0005515	GO:0007242	intracellular signaling cascade///cytoplasm///cellular_component///protein binding		5q31	20080608	O		FE65-like protein 2|amyloid beta precursor protein-binding, family B, member 3|amyloid precursor interacting protein	NP_006042.3	95147538	10081969		NM_006051.3	95147537	139918036	REVIEWED	APBB3	protein-coding
10313	hsa-miR-671-5p|hsa-miR-206	MIMAT0003880|MIMAT0000462	RTN3	ASYIP|HAP|NSPL2|NSPLII|RTN3-A1	GO:0016192|GO:0016021|GO:0016020|GO:0006950|GO:0006915|GO:0005794|GO:0005789|GO:0005783|GO:0005615|GO:0000139	reticulon 3		Reference assembly	Process///Component	11	HGNC:10469|MIM:604249|Ensembl:ENSG00000133318|HPRD:18516	63283938	10313	TAS///IEA	reticulon 3	NC_000011.8	51511727	GO:0016021|GO:0016020|GO:0005794|GO:0005789|GO:0005783|GO:0005615|GO:0000139		GO:0016192|GO:0006950|GO:0006915	vesicle-mediated transport///integral to membrane///membrane///response to stress///apoptosis///Golgi apparatus///endoplasmic reticulum membrane///endoplasmic reticulum///extracellular space///Golgi membrane		11q13	20080608	O	+	ASY interacting protein|NSP-like protein II|homolog of ASY protein|isoforme III|isoforme VI|neuroendocrine-specific protein-like 2	NP_006045.1	5174655	10331947		NM_006054.2	41393611	63205497	VALIDATED	RTN3	protein-coding
10320	hsa-miR-197|hsa-miR-31	MIMAT0000227|MIMAT0000089	IKZF1	Hs.54452|IK1|IKAROS|LYF1|PRO0758|ZNFN1A1|hIk-1	GO:0046872|GO:0008270|GO:0007498|GO:0006355|GO:0006350|GO:0005634|GO:0005622|GO:0003677	IKAROS family zinc finger 1 (Ikaros)	Hs.435949	Reference assembly	Process///Component///Function	7	HGNC:13176|MIM:603023|HPRD:04318	50440292	10320	IEA///TAS	IKAROS family zinc finger 1 (Ikaros)	NC_000007.12	89161213	GO:0005634|GO:0005622	GO:0046872|GO:0008270|GO:0003677	GO:0007498|GO:0006355|GO:0006350	metal ion binding///zinc ion binding///mesoderm development///regulation of transcription, DNA-dependent///transcription///nucleus///intracellular///DNA binding		7p13-p11.1	20080608	O	+	CLL-associated antigen KW-6|Ikaros (zinc finger protein)|zinc finger protein, subfamily 1A, 1 (Ikaros)	NP_006051.1	5174501	8543809		NM_006060.3	146261998	50411724	VALIDATED	IKZF1	protein-coding
10322	hsa-miR-197	MIMAT0000227	SMYD5	NN8-4AG|RAI15|RRG1|ZMYND23	GO:0046872|GO:0008270|GO:0008150|GO:0005634|GO:0005575|GO:0003674	SMYD family member 5		Reference assembly	Process///Component///Function	2	HGNC:16258|Ensembl:ENSG00000135632|HPRD:18080	73307862	10322	IEA///ND	SMYD family member 5	NC_000002.10	89161199	GO:0005634|GO:0005575	GO:0046872|GO:0008270|GO:0003674	GO:0008150	metal ion binding///zinc ion binding///biological_process///nucleus///cellular_component///molecular_function		2p13.2	20080507	O	+	retinoic acid induced 15|retinoic acid responsive	NP_006053.2	154689858	8754834		NM_006062.2	154689857	73294873	VALIDATED	SMYD5	protein-coding
10328	hsa-miR-630	MIMAT0003299	COX4NB	C16orf4|FAM158B|NOC4	GO:0005739|GO:0005737|GO:0005634	COX4 neighbor	Hs.173162	Reference assembly	Component	16	HGNC:7864|MIM:604886|Ensembl:ENSG00000131148|HPRD:05350	84390600	10328	TAS	COX4 neighbor	NC_000016.8	51511732	GO:0005739|GO:0005737|GO:0005634			mitochondrion///cytoplasm///nucleus		16q24	20080608	O		C|family with sequence similarity 158, member B|neighbor of COX4	NP_006058.1	5174615	10337626		NM_006067.3	34147520	84369735	PROVISIONAL	COX4NB	protein-coding
10336	hsa-miR-485-3p|hsa-miR-212|hsa-miR-300	MIMAT0002176|MIMAT0000269|MIMAT0004903	PCGF3	DKFZp686D20235|DONG1|FLJ36550|FLJ43813|MGC129615|MGC40413|RNF3|RNF3A	GO:0046872|GO:0008270|GO:0006355|GO:0006350|GO:0005515	polycomb group ring finger 3	Hs.144309	Reference assembly	Process///Function	4	HGNC:10066|Ensembl:ENSG00000185619|HPRD:11515	754427	10336	IEA	polycomb group ring finger 3	NC_000004.10	89161207		GO:0046872|GO:0008270|GO:0005515	GO:0006355|GO:0006350	metal ion binding///zinc ion binding///regulation of transcription, DNA-dependent///transcription///protein binding		4p16.3	20080510	O	+	ring finger protein 3	NP_006306.2	31742478			NM_006315.4	59710102	689572	REVIEWED	PCGF3	protein-coding
10360	hsa-miR-1825|hsa-miR-520b	MIMAT0006765|MIMAT0002843	NPM3	PORMIN|TMEM123	GO:0009303|GO:0006364|GO:0005730|GO:0005634|GO:0005515|GO:0003676	nucleophosmin/nucleoplasmin, 3	Hs.90691	Reference assembly	Process///Component///Function	10	HGNC:7931|MIM:606456|Ensembl:ENSG00000107833|HPRD:07346	103533147	10360	IEA	nucleophosmin/nucleoplasmin, 3	NC_000010.9	89161187	GO:0005730|GO:0005634	GO:0005515|GO:0003676	GO:0009303|GO:0006364	rRNA transcription///rRNA processing///nucleolus///nucleus///protein binding///nucleic acid binding		10q24.31	20080610	O		nucleophosmin/nucleoplasmin 3|nucleophosmin/nucleoplasmin family, member 3|nucleoplasmin-3	NP_008924.1	6857818			NM_006993.1	6857817	103531071	REVIEWED	NPM3	protein-coding
10370	hsa-miR-371-5p|hsa-miR-206	MIMAT0004687|MIMAT0000462	CITED2	MRG1|P35SRJ	GO:0045893|GO:0045787|GO:0030511|GO:0007507|GO:0007368|GO:0006950|GO:0006357|GO:0005634|GO:0005515|GO:0003700	Cbp/p300-interacting transactivator, with Glu/Asp-rich carboxy-terminal domain, 2	Hs.82071	Reference assembly	Process///Component///Function	6	HGNC:1987|MIM:602937|Ensembl:ENSG00000164442|HPRD:04245	139737477	10370	IMP///IEA///TAS///NAS///ISS	Cbp/p300-interacting transactivator, with Glu/Asp-rich carboxy-terminal domain, 2	NC_000006.10	89161210	GO:0005634	GO:0005515|GO:0003700	GO:0045893|GO:0045787|GO:0030511|GO:0007507|GO:0007368|GO:0006950|GO:0006357	positive regulation of transcription, DNA-dependent///positive regulation of cell cycle///positive regulation of transforming growth factor beta receptor signaling pathway///heart development///determination of left/right symmetry///response to stress///regulation of transcription from RNA polymerase II promoter///nucleus///protein binding///transcription factor activity		6q23.3	20080608	O			NP_006070.2	19923343	16287139///9434189///10552932		NM_006079.3	51807294	139735088	VALIDATED	CITED2	protein-coding
10371	hsa-miR-1260|hsa-miR-494|hsa-miR-766	MIMAT0005911|MIMAT0002816|MIMAT0003888	SEMA3A	Hsema-I|Hsema-III|MGC133243|SEMA1|SEMAD|SEMAIII|SEMAL|SemD|coll-1	GO:0030154|GO:0016020|GO:0007399|GO:0007275|GO:0005576|GO:0004872	sema domain, immunoglobulin domain (Ig), short basic domain, secreted, (semaphorin) 3A	Hs.252451	Reference assembly	Process///Component///Function	7	HGNC:10723|MIM:603961|Ensembl:ENSG00000075213|HPRD:04908	83662152	10371	TAS///IEA	sema domain, immunoglobulin domain (Ig), short basic domain, secreted, (semaphorin) 3A	NC_000007.12	89161213	GO:0016020|GO:0005576	GO:0004872	GO:0030154|GO:0007399|GO:0007275	cell differentiation///membrane///nervous system development///multicellular organismal development///extracellular region///receptor activity		7p12.1	20080608	O		collapsin 1|semaphorin 3A|semaphorin D|semaphorin III|semaphorin L|semaphorin-like	NP_006071.1	5174673	8269517		NM_006080.2	100913215	83425594	REVIEWED	SEMA3A	protein-coding
10379	hsa-miR-520b	MIMAT0002843	IRF9	IRF-9|ISGF3|ISGF3G|p48	GO:0045351|GO:0042802|GO:0009615|GO:0007166|GO:0006366|GO:0006355|GO:0006350|GO:0005737|GO:0005634|GO:0003700	interferon regulatory factor 9	Hs.1706	Reference assembly	Process///Component///Function	14	HGNC:6131|MIM:147574|Ensembl:ENSG00000092098|HPRD:00960	23705613	10379	IPI///IEA///TAS	interferon regulatory factor 9	NC_000014.7	51511730	GO:0005737|GO:0005634	GO:0042802|GO:0003700	GO:0045351|GO:0009615|GO:0007166|GO:0006366|GO:0006355|GO:0006350	type I interferon biosynthetic process///identical protein binding///response to virus///cell surface receptor linked signal transduction///transcription from RNA polymerase II promoter///regulation of transcription, DNA-dependent///transcription///cytoplasm///nucleus///transcription factor activity		14q11.2	20080610	O	+	interferon-stimulated transcription factor 3, gamma (48kD)|interferon-stimulated transcription factor 3, gamma 48kDa	NP_006075.3	25282407	17923090///1630447		NM_006084.4	82734235	23700261	VALIDATED	IRF9	protein-coding
10380	hsa-miR-206	MIMAT0000462	BPNT1	PIP	GO:0031403|GO:0016787|GO:0008441|GO:0007399|GO:0006139|GO:0005829|GO:0004437|GO:0000287	3'(2'), 5'-bisphosphate nucleotidase 1	Hs.406134	Reference assembly	Process///Component///Function	1	HGNC:1096|MIM:604053|Ensembl:ENSG00000162813|HPRD:06814	218329813	10380	TAS///EXP///IEA	3'(2'), 5'-bisphosphate nucleotidase 1	NC_000001.9	89161185	GO:0005829	GO:0031403|GO:0016787|GO:0008441|GO:0004437|GO:0000287	GO:0007399|GO:0006139	lithium ion binding///hydrolase activity///3'(2'),5'-bisphosphate nucleotidase activity///nervous system development///nucleobase, nucleoside, nucleotide and nucleic acid metabolic process///cytosol///inositol or phosphatidylinositol phosphatase activity///magnesium ion binding		1q41	20080511	O		BPntase|PAP-inositol-1,4-phosphatase|bisphosphate 3'-nucleotidase	NP_006076.4	116812595	10224133		NM_006085.4	116812594	218297446	VALIDATED	BPNT1	protein-coding
10388	hsa-miR-1224-5p	MIMAT0005458	SYCP2	SCP2	GO:0051301|GO:0007130|GO:0007128|GO:0007126|GO:0007049|GO:0005634|GO:0003677|GO:0000795	synaptonemal complex protein 2	Hs.202676	Reference assembly	Process///Function///Component	20	HGNC:11490|MIM:604105|Ensembl:ENSG00000196074|HPRD:06822	57940603	10388	IEA///NAS	synaptonemal complex protein 2	NC_000020.9	51511747	GO:0005634|GO:0000795	GO:0003677	GO:0051301|GO:0007130|GO:0007128|GO:0007126|GO:0007049	cell division///synaptonemal complex assembly///meiotic prophase I///meiosis///cell cycle///nucleus///DNA binding///synaptonemal complex		20q13.33	20080329	O		synaptonemal complex lateral element protein	NP_055073.2	38373673	9592139///10341103///9592139|10341103		NM_014258.2	38373672	57872012	REVIEWED	SYCP2	protein-coding
10391	hsa-miR-34b	MIMAT0004676	CORO2B	CLIPINC|KIAA0925	GO:0030036|GO:0016020|GO:0015629|GO:0005737|GO:0003779	coronin, actin binding protein, 2B		Reference assembly	Process///Component///Function	15	HGNC:2256|MIM:605002|Ensembl:ENSG00000103647|HPRD:05416	66807198	10391	IEA///NAS	coronin, actin binding protein, 2B	NC_000015.8	51511731	GO:0016020|GO:0015629|GO:0005737	GO:0003779	GO:0030036	actin cytoskeleton organization and biogenesis///membrane///actin cytoskeleton///cytoplasm///actin binding		15q23	20080608	O	+	clipin C|coronin, actin-binding protein, 2B|coronin, actin-binding, 2B	NP_006082.3	148529011	10224093		NM_006091.3	148529010	66658626	VALIDATED	CORO2B	protein-coding
10395	hsa-miR-485-3p|hsa-miR-1825|hsa-miR-300|hsa-miR-483-3p	MIMAT0002176|MIMAT0006765|MIMAT0004903|MIMAT0002173	DLC1	ARHGAP7|FLJ21120|HP|STARD12|p122-RhoGAP	GO:0051497|GO:0048041|GO:0042169|GO:0035307|GO:0035024|GO:0032956|GO:0030900|GO:0030675|GO:0030336|GO:0021575|GO:0008360|GO:0008285|GO:0007165|GO:0006919|GO:0006917|GO:0005925|GO:0005901|GO:0005737|GO:0005634|GO:0005622|GO:0005515|GO:0005096|GO:0003007|GO:0001843	deleted in liver cancer 1	Hs.134296	Reference assembly	Component///Function///Process	8	HGNC:2897|MIM:604258|Ensembl:ENSG00000164741|HPRD:05035	13416765	10395	IMP///IDA///IPI///IEA///ISS	deleted in liver cancer 1	NC_000008.9	51511724	GO:0005925|GO:0005901|GO:0005737|GO:0005634|GO:0005622	GO:0042169|GO:0030675|GO:0005515|GO:0005096	GO:0051497|GO:0048041|GO:0035307|GO:0035024|GO:0032956|GO:0030900|GO:0030336|GO:0021575|GO:0008360|GO:0008285|GO:0007165|GO:0006919|GO:0006917|GO:0003007|GO:0001843	negative regulation of stress fiber formation///focal adhesion formation///SH2 domain binding///positive regulation of protein amino acid dephosphorylation///negative regulation of Rho protein signal transduction///regulation of actin cytoskeleton organization and biogenesis///forebrain development///Rac GTPase activator activity///negative regulation of cell migration///hindbrain morphogenesis//…		8p22	20080610	O		Rho-GTPase-activating protein 7|START domain containing protein 12|StAR-related lipid transfer (START) domain containing 12|StAR-related lipid transfer protein 12|deleted in liver cancer 1 variant 2	NP_006085.2	33188437	17190795///17932950///17292327///12545165|17932950///17292327|17888903///16951145|17190795///16951145|17888903///17888903///16951145	NOT	NM_006094.3	33188436	12985242	REVIEWED	DLC1	protein-coding
10396	hsa-miR-219-2-3p|hsa-miR-31	MIMAT0004675|MIMAT0000089	ATP8A1	ATPASEII|ATPIA|ATPP2|MGC130042|MGC130043|MGC26327	GO:0031410|GO:0019829|GO:0016820|GO:0016787|GO:0016021|GO:0016020|GO:0015917|GO:0015914|GO:0015662|GO:0008152|GO:0006810|GO:0005524|GO:0004012|GO:0000287|GO:0000166	ATPase, aminophospholipid transporter (APLT), class I, type 8A, member 1	Hs.435052	Reference assembly	Component///Process///Function	4	HGNC:13531|MIM:609542|Ensembl:ENSG00000124406|HPRD:16527	42353878	10396	NAS///IEA	ATPase, aminophospholipid transporter (APLT), class I, type 8A, member 1	NC_000004.10	89161207	GO:0031410|GO:0016021|GO:0016020	GO:0019829|GO:0016820|GO:0016787|GO:0015662|GO:0005524|GO:0004012|GO:0000287|GO:0000166	GO:0015917|GO:0015914|GO:0008152|GO:0006810	cytoplasmic vesicle///cation-transporting ATPase activity///hydrolase activity, acting on acid anhydrides, catalyzing transmembrane movement of substances///hydrolase activity///integral to membrane///membrane///aminophospholipid transport///phospholipid transport///ATPase activity, coupled to transmembrane movement of ions, phosphorylative mechanism///metabolic process///transport///ATP binding/…		4p14-p12	20080514	O		ATPase II|aminophospholipid translocase	NP_001098999.1	157649069	10198212		NM_001105529.1	157649068	42105146	REVIEWED	ATP8A1	protein-coding
10398	hsa-miR-663	MIMAT0003326	MYL9	LC20|MGC3505|MLC2|MRLC1|MYRL2	GO:0016459|GO:0008307|GO:0006937|GO:0005859|GO:0005509|GO:0003774	myosin, light chain 9, regulatory		Reference assembly	Process///Component///Function	20	HGNC:15754|MIM:609905|Ensembl:ENSG00000101335|HPRD:17619	34611639	10398	TAS///IEA	myosin, light chain 9, regulatory	NC_000020.9	51511747	GO:0016459|GO:0005859	GO:0008307|GO:0005509|GO:0003774	GO:0006937	myosin complex///structural constituent of muscle///regulation of muscle contraction///muscle myosin complex///calcium ion binding///motor activity		20q11.23	20080608	O	+	myosin RLC|myosin regulatory light chain 2, smooth muscle isoform|myosin regulatory light chain 9|myosin, light polypeptide 9, regulatory	NP_006088.2	29568111	2526655		NM_006097.3	31563522	34603310	REVIEWED	MYL9	protein-coding
104	hsa-miR-671-5p	MIMAT0003880	ADARB1	ADAR2|ADAR2a|ADAR2a-L1|ADAR2a-L2|ADAR2a-L3|ADAR2b|ADAR2c|ADAR2d|ADAR2g|DRABA2|DRADA2|RED1	GO:0046872|GO:0016787|GO:0008270|GO:0006397|GO:0005622|GO:0004000|GO:0003725	adenosine deaminase, RNA-specific, B1 (RED1 homolog rat)		Reference assembly	Process///Component///Function	21	HGNC:226|MIM:601218|Ensembl:ENSG00000197381|HPRD:06777	45470901	104	IEA	adenosine deaminase, RNA-specific, B1 (RED1 homolog rat)	NC_000021.7	51511750	GO:0005622	GO:0046872|GO:0016787|GO:0008270|GO:0004000|GO:0003725	GO:0006397	metal ion binding///hydrolase activity///zinc ion binding///mRNA processing///intracellular///adenosine deaminase activity///double-stranded RNA binding		21q22.3	20080525	O	+	ADAR2c ADAR2d|RNA editase|RNA editing deaminase 1|RNA-specific adenosine deaminase B1|adenosine deaminase acting on RNA type2a|adenosine deaminase acting on RNA type2d|adenosine deaminase acting on RNA type2g|adenosine deaminase, RNA-specific, B1 (homolog of rat RED1)|human dsRNA adenosine deaminase DRADA2b	NP_001028221.1	75709173			NM_001033049.1	75709172	45318942	REVIEWED	ADARB1	protein-coding
1040	hsa-miR-513a-5p|hsa-miR-494	MIMAT0002877|MIMAT0002816	CDS1	CDS	GO:0016740|GO:0016021|GO:0016020|GO:0008654|GO:0007601|GO:0007165|GO:0006629|GO:0005789|GO:0005783|GO:0004605|GO:0004142|GO:0000287	CDP-diacylglycerol synthase (phosphatidate cytidylyltransferase) 1		Reference assembly	Process///Component///Function	4	HGNC:1800|MIM:603548|Ensembl:ENSG00000163624|HPRD:11944	85789378	1040	TAS///IEA	CDP-diacylglycerol synthase (phosphatidate cytidylyltransferase) 1	NC_000004.10	89161207	GO:0016021|GO:0016020|GO:0005789|GO:0005783	GO:0016740|GO:0004605|GO:0004142|GO:0000287	GO:0008654|GO:0007601|GO:0007165|GO:0006629	transferase activity///integral to membrane///membrane///phospholipid biosynthetic process///visual perception///signal transduction///lipid metabolic process///endoplasmic reticulum membrane///endoplasmic reticulum///phosphatidate cytidylyltransferase activity///diacylglycerol cholinephosphotransferase activity///magnesium ion binding		4q21.23	20080608	O	+	CDP-DAG synthase 1|CDP-DG synthetase 1|CDP-diacylglycerol synthase 1|CDP-diglyceride pyrophosphorylase 1|CDP-diglyceride synthetase 1|CTP:phosphatidate cytidylyltransferase 1|phosphatidate cytidylyltransferase 1	NP_001254.2	22035624	9806839///8863531///9115637		NM_001263.2	22035623	85723080	REVIEWED	CDS1	protein-coding
10402	hsa-miR-513a-5p	MIMAT0002877	ST3GAL6	SIAT10|ST3GALVI	GO:0030173|GO:0016021|GO:0016020|GO:0009249|GO:0008373|GO:0006664|GO:0006486|GO:0006040|GO:0005794|GO:0000139	ST3 beta-galactoside alpha-2,3-sialyltransferase 6	Hs.148716	Reference assembly	Function///Process///Component	3	HGNC:18080|MIM:607156|Ensembl:ENSG00000064225|HPRD:06195	99995926	10402	TAS///IEA	ST3 beta-galactoside alpha-2,3-sialyltransferase 6	NC_000003.10	89161205	GO:0030173|GO:0016021|GO:0016020|GO:0005794|GO:0000139	GO:0008373	GO:0009249|GO:0006664|GO:0006486|GO:0006040	integral to Golgi membrane///integral to membrane///membrane///protein lipoylation///sialyltransferase activity///glycolipid metabolic process///protein amino acid glycosylation///amino sugar metabolic process///Golgi apparatus///Golgi membrane		3q12.1	20080603	O	+	alpha2,3-sialyltransferase|alpha2,3-sialyltransferase VI|sialyltransferase 10 (alpha-2,3-sialyltransferase VI)	NP_006091.1	5174697	10206952		NM_006100.2	31377787	99934261	PROVISIONAL	ST3GAL6	protein-coding
10409	hsa-miR-300	MIMAT0004903	BASP1	CAP-23|CAP23|MGC8555|NAP-22|NAP22	GO:0042995|GO:0005886|GO:0005856	brain abundant, membrane attached signal protein 1	Hs.201641	Reference assembly	Component	5	HGNC:957|MIM:605940|Ensembl:ENSG00000176788|HPRD:08389	17329942	10409	IEA///TAS	brain abundant, membrane attached signal protein 1	NC_000005.8	51511721	GO:0042995|GO:0005886|GO:0005856			cell projection///plasma membrane///cytoskeleton		5p15.1-p14	20080317	O	+	brain acid-soluble protein 1|neuronal axonal membrane protein NAP-22|neuronal tissue-enriched acidic protein	NP_006308.3	30795231	9749536		NM_006317.3	30795230	17270749	REVIEWED	BASP1	protein-coding
1041	hsa-miR-765	MIMAT0003945	CDSN	D6S586E|HTSS|S	GO:0042803|GO:0030216|GO:0030057|GO:0016337|GO:0008544|GO:0005576|GO:0003674|GO:0001533	corneodesmosin		Reference assembly	Process///Function///Component	6	HGNC:1802|MIM:602593|Ensembl:ENSG00000204539|HPRD:03998	31196201	1041	NAS///TAS///IEA///ND///IDA	corneodesmosin	NC_000006.10	89161210	GO:0030057|GO:0005576|GO:0001533	GO:0042803|GO:0003674	GO:0030216|GO:0016337|GO:0008544	protein homodimerization activity///keratinocyte differentiation///desmosome///cell-cell adhesion///epidermis development///extracellular region///molecular_function///cornified envelope		6p21.3	20080608	O		differentiated keratinocyte S protein	NP_001255.3	67782356	15086562///8415725///11739386///9395522		NM_001264.3	67782355	31190848	REVIEWED	CDSN	protein-coding
10411	hsa-miR-766	MIMAT0003888	RAPGEF3	CAMP-GEFI|EPAC|EPAC1|MGC21410|bcm910	GO:0051056|GO:0030552|GO:0016020|GO:0012505|GO:0008603|GO:0008283|GO:0007264|GO:0005952|GO:0005624|GO:0005622|GO:0005085|GO:0001932|GO:0000166	Rap guanine nucleotide exchange factor (GEF) 3	Hs.8578	Reference assembly	Component///Process///Function	12	HGNC:16629|MIM:606057|Ensembl:ENSG00000079337|HPRD:06928	46438951	10411	TAS///IEA	Rap guanine nucleotide exchange factor (GEF) 3	NC_000012.10	89161190	GO:0016020|GO:0012505|GO:0005952|GO:0005624|GO:0005622	GO:0030552|GO:0008603|GO:0005085|GO:0000166	GO:0051056|GO:0008283|GO:0007264|GO:0001932	regulation of small GTPase mediated signal transduction///cAMP binding///membrane///endomembrane system///cAMP-dependent protein kinase regulator activity///cell proliferation///small GTPase mediated signal transduction///cAMP-dependent protein kinase complex///membrane fraction///intracellular///guanyl-nucleotide exchange factor activity///regulation of protein amino acid phosphorylation///nucle…		12q13.1	20080610	O		9330170P05Rik|RAP guanine-nucleotide-exchange factor (GEF) 3|RAP guanine-nucleotide-exchange factor 3|Rap1 guanine-nucleotide-exchange factor directly activated by cAMP|exchange protein directly activated by cAMP 1	NP_001092001.1	148747859	10777494///9853756		NM_001098531.1	148747858	46417292	VALIDATED	RAPGEF3	protein-coding
10420	hsa-miR-328|hsa-miR-31	MIMAT0000752|MIMAT0000089	TESK2		GO:0048041|GO:0030145|GO:0030036|GO:0016740|GO:0007283|GO:0006468|GO:0005634|GO:0005524|GO:0004713|GO:0004674|GO:0000287|GO:0000166	testis-specific kinase 2		Reference assembly	Process///Component///Function	1	HGNC:11732|MIM:604746|Ensembl:ENSG00000070759	45729426	10420	ISS///IEA	testis-specific kinase 2	NC_000001.9	89161185	GO:0005634	GO:0030145|GO:0016740|GO:0005524|GO:0004713|GO:0004674|GO:0000287|GO:0000166	GO:0048041|GO:0030036|GO:0007283|GO:0006468	focal adhesion formation///manganese ion binding///actin cytoskeleton organization and biogenesis///transferase activity///spermatogenesis///protein amino acid phosphorylation///nucleus///ATP binding///protein tyrosine kinase activity///protein serine/threonine kinase activity///magnesium ion binding///nucleotide binding		1p32	20080608	O		testis-specific protein kinase 2	NP_009101.2	110349799			NM_007170.2	110349798	45582141	REVIEWED	TESK2	protein-coding
10423	hsa-miR-939	MIMAT0004982	CDIPT	MGC1328|PIS|PIS1	GO:0030145|GO:0016780|GO:0016740|GO:0016021|GO:0008654|GO:0008526|GO:0005886|GO:0005794|GO:0005789|GO:0005783|GO:0003881|GO:0000287|GO:0000139	CDP-diacylglycerol--inositol 3-phosphatidyltransferase (phosphatidylinositol synthase)	Hs.121549	Reference assembly	Process///Function///Component	16	HGNC:1769|MIM:605893|Ensembl:ENSG00000103502|HPRD:12063	29782078	10423	TAS///IEA	CDP-diacylglycerol--inositol 3-phosphatidyltransferase (phosphatidylinositol synthase)	NC_000016.8	51511732	GO:0016021|GO:0005886|GO:0005794|GO:0005789|GO:0005783|GO:0000139	GO:0030145|GO:0016780|GO:0016740|GO:0008526|GO:0003881|GO:0000287	GO:0008654	manganese ion binding///phosphotransferase activity, for other substituted phosphate groups///transferase activity///integral to membrane///phospholipid biosynthetic process///phosphatidylinositol transporter activity///plasma membrane///Golgi apparatus///endoplasmic reticulum membrane///endoplasmic reticulum///CDP-diacylglycerol-inositol 3-phosphatidyltransferase activity///magnesium ion binding…		16p11.2	20080510	O		CDP-diacylglycerol--inositol 3-phosphatidyltransferase|PI synthase|PtdIns synthase|phosphatidylinositol synthase	NP_006310.1	5453906	9407135		NM_006319.3	116812598	29777178	VALIDATED	CDIPT	protein-coding
10425	hsa-miR-382	MIMAT0000737	ARIH2	ARI2|FLJ10938|FLJ33921|TRIAD1	GO:0046872|GO:0008270|GO:0007275|GO:0006512|GO:0005634|GO:0005515|GO:0003676	ariadne homolog 2 (Drosophila)		Reference assembly	Process///Component///Function	3	HGNC:690|MIM:605615|Ensembl:ENSG00000177479|HPRD:09286	48997977	10425	TAS///IEA	ariadne homolog 2 (Drosophila)	NC_000003.10	89161205	GO:0005634	GO:0046872|GO:0008270|GO:0005515|GO:0003676	GO:0007275|GO:0006512	metal ion binding///zinc ion binding///multicellular organismal development///ubiquitin cycle///nucleus///protein binding///nucleic acid binding		3p21.2-p21.3	20080608	O	+	all-trans retinoic acid inducible RING finger|ariadne homolog 2	NP_006312.1	5453557	10422847		NM_006321.2	83776589	48931284	PROVISIONAL	ARIH2	protein-coding
1044	hsa-miR-765	MIMAT0003945	CDX1	MGC116915	GO:0043565|GO:0009887|GO:0007389|GO:0006355|GO:0005634|GO:0003700	caudal type homeobox 1	Hs.1545	Reference assembly	Process///Component///Function	5	HGNC:1805|MIM:600746|Ensembl:ENSG00000113722|HPRD:02849	149544313	1044	TAS///IEA	caudal type homeobox 1	NC_000005.8	51511721	GO:0005634	GO:0043565|GO:0003700	GO:0009887|GO:0007389|GO:0006355	sequence-specific DNA binding///organ morphogenesis///pattern specification process///regulation of transcription, DNA-dependent///nucleus///transcription factor activity		5q31-q33	20080610	O	+	caudal type homeo box transcription factor 1|caudal type homeobox transcription factor 1|caudal-type homeobox protein CDX1	NP_001795.2	121114296	8530027		NM_001804.2	121114295	149526536	REVIEWED	CDX1	protein-coding
10440	hsa-miR-1260|hsa-miR-1224-3p	MIMAT0005911|MIMAT0005459	TIMM17A	TIM17|TIM17A	GO:0065002|GO:0016021|GO:0016020|GO:0015450|GO:0008565|GO:0006626|GO:0005744|GO:0005739	translocase of inner mitochondrial membrane 17 homolog A (yeast)	Hs.20716	Reference assembly	Function///Process///Component	1	HGNC:17315|MIM:605057|Ensembl:ENSG00000134375|HPRD:05449	200206411	10440	TAS///IEA	translocase of inner mitochondrial membrane 17 homolog A (yeast)	NC_000001.9	89161185	GO:0016021|GO:0016020|GO:0005744|GO:0005739	GO:0015450|GO:0008565	GO:0065002|GO:0006626	intracellular protein transport across a membrane///integral to membrane///membrane///P-P-bond-hydrolysis-driven protein transmembrane transporter activity///protein transporter activity///protein targeting to mitochondrion///mitochondrial inner membrane presequence translocase complex///mitochondrion		1q32.1	20080608	O	+	mitochondrial inner membrane translocase|preprotein translocase|translocase of inner mitochondrial membrane 17 homolog A	NP_006326.1	5454120	10339406		NM_006335.1	5454119	200191270	PROVISIONAL	TIMM17A	protein-coding
10444	hsa-miR-485-3p	MIMAT0002176	ZER1	C9orf60|Hzyg|RP11-545E17.4|ZYG|ZYG11BL	GO:0051438|GO:0031462|GO:0006512|GO:0005515|GO:0004842	zer-1 homolog (C. elegans)	Hs.147950	Reference assembly	Component///Process///Function	9	HGNC:30960|Ensembl:ENSG00000160445|HPRD:10802	130574018	10444	IDA///IEA///IMP	zer-1 homolog (C. elegans)	NC_000009.10	89161216	GO:0031462	GO:0005515|GO:0004842	GO:0051438|GO:0006512	regulation of ubiquitin-protein ligase activity///Cul2-RING ubiquitin ligase complex///ubiquitin cycle///protein binding///ubiquitin-protein ligase activity		9q34.11	20080510	O		ZYG homolog|homolog of Zyg-11|zyg-11 homolog B (C. elegans)-like	NP_006327.2	33589814	17304241		NM_006336.2	33589813	130531885	PROVISIONAL	ZER1	protein-coding
10445	hsa-miR-1207-5p	MIMAT0005871	MCRS1	ICP22BP|MCRS2|MSP58|P78	GO:0006464|GO:0005737|GO:0005654|GO:0005634|GO:0005515	microspherule protein 1	Hs.25313	Reference assembly	Process///Component///Function	12	HGNC:6960|MIM:609504|Ensembl:ENSG00000187778|HPRD:11298	48248177	10445	TAS///IEA///IPI	microspherule protein 1	NC_000012.10	89161190	GO:0005737|GO:0005654|GO:0005634	GO:0005515	GO:0006464	protein modification process///cytoplasm///nucleoplasm///nucleus///protein binding		12q13.12	20080608	O		cell cycle-regulated factor (78 kDa)	NP_001012300.1	59799166	9765390///11948183|14667819|15231747|16189514|17353931		NM_001012300.1	59799165	48238351	VALIDATED	MCRS1	protein-coding
10451	hsa-miR-874|hsa-miR-31	MIMAT0004911|MIMAT0000089	VAV3	FLJ40431	GO:0046872|GO:0035023|GO:0019992|GO:0008270|GO:0007264|GO:0005622|GO:0005515|GO:0005096|GO:0005089|GO:0005085|GO:0005070	vav 3 guanine nucleotide exchange factor	Hs.267659	Reference assembly	Process///Component///Function	1	HGNC:12659|MIM:605541|Ensembl:ENSG00000134215|HPRD:05706	108309067	10451	IEA///TAS	vav 3 guanine nucleotide exchange factor	NC_000001.9	89161185	GO:0005622	GO:0046872|GO:0019992|GO:0008270|GO:0005515|GO:0005096|GO:0005089|GO:0005085|GO:0005070	GO:0035023|GO:0007264	metal ion binding///regulation of Rho protein signal transduction///diacylglycerol binding///zinc ion binding///small GTPase mediated signal transduction///intracellular///protein binding///GTPase activator activity///Rho guanyl-nucleotide exchange factor activity///guanyl-nucleotide exchange factor activity///SH3/SH2 adaptor activity		1p13.3	20080608	O		vav 3 oncogene	NP_001073343.1	120432042	10523675		NM_001079874.1	120432041	107915304	REVIEWED	VAV3	protein-coding
10457	hsa-miR-494	MIMAT0002816	GPNMB	HGFIN|NMB	GO:0042470|GO:0016021|GO:0016020|GO:0008285	glycoprotein (transmembrane) nmb	Hs.190495	Reference assembly	Component///Process	7	HGNC:4462|MIM:604368|Ensembl:ENSG00000136235|HPRD:05081	23281253	10457	IEA///TAS	glycoprotein (transmembrane) nmb	NC_000007.12	89161213	GO:0042470|GO:0016021|GO:0016020		GO:0008285	melanosome///integral to membrane///membrane///negative regulation of cell proliferation		7p15	20080608	O	+	glycoprotein NMB|glycoprotein nmb-like protein|osteoactivin|transmembrane glycoprotein	NP_001005340.1	52694752	7814155		NM_001005340.1	52694751	23252840	REVIEWED	GPNMB	protein-coding
10458	hsa-miR-1275	MIMAT0005929	BAIAP2	BAP2|IRSP53	GO:0046847|GO:0042995|GO:0008286|GO:0008093|GO:0008022|GO:0007409|GO:0007399|GO:0007165|GO:0005886|GO:0005737	BAI1-associated protein 2	Hs.128316	Reference assembly	Function///Process///Component	17	HGNC:947|MIM:605475|Ensembl:ENSG00000175866|HPRD:05686	76705826	10458	IEA///TAS	BAI1-associated protein 2	NC_000017.9	51511734	GO:0042995|GO:0005886|GO:0005737	GO:0008093|GO:0008022	GO:0046847|GO:0008286|GO:0007409|GO:0007399|GO:0007165	filopodium formation///cell projection///insulin receptor signaling pathway///cytoskeletal adaptor activity///protein C-terminus binding///axonogenesis///nervous system development///signal transduction///plasma membrane///cytoplasm		17q25	20080608	O	+	insulin receptor substrate p53	NP_006331.1	5453565	10343108		NM_006340.1	5453564	76623556	REVIEWED	BAIAP2	protein-coding
10472	hsa-miR-513a-5p|hsa-miR-212|hsa-miR-34b	MIMAT0002877|MIMAT0000269|MIMAT0004676	ZNF238	C2H2-171|RP58|TAZ-1|ZBTB18	GO:0046872|GO:0008270|GO:0006810|GO:0006355|GO:0006350|GO:0005634|GO:0005622|GO:0005515|GO:0003700|GO:0000228|GO:0000122	zinc finger protein 238	Hs.69997	Reference assembly	Function///Component///Process	1	HGNC:13030|MIM:608433|Ensembl:ENSG00000179456|HPRD:12231	242287400	10472	IEA///TAS	zinc finger protein 238	NC_000001.9	89161185	GO:0005634|GO:0005622|GO:0000228	GO:0046872|GO:0008270|GO:0005515|GO:0003700	GO:0006810|GO:0006355|GO:0006350|GO:0000122	metal ion binding///zinc ion binding///transport///regulation of transcription, DNA-dependent///transcription///nucleus///intracellular///protein binding///transcription factor activity///nuclear chromosome///negative regulation of transcription from RNA polymerase II promoter		1q44-qter	20080610	O	+	zinc finger protein C2H2-171	NP_006343.2	19923354	9013868///9756912|9770450///9756912		NM_006352.3	45439300	242281183	VALIDATED	ZNF238	protein-coding
10477	hsa-miR-485-3p	MIMAT0002176	UBE2E3	UBCH9|UbcM2	GO:0051246|GO:0016874|GO:0006512|GO:0005737|GO:0005634|GO:0005515|GO:0004842|GO:0001558	ubiquitin-conjugating enzyme E2E 3 (UBC4/5 homolog, yeast)		Reference assembly	Component///Function///Process	2	HGNC:12479|MIM:604151|Ensembl:ENSG00000170035|HPRD:05000	181636394	10477	IPI///IEA	ubiquitin-conjugating enzyme E2E 3 (UBC4/5 homolog, yeast)	NC_000002.10	89161199	GO:0005737|GO:0005634	GO:0016874|GO:0005515|GO:0004842	GO:0051246|GO:0006512|GO:0001558	regulation of protein metabolic process///ligase activity///ubiquitin cycle///cytoplasm///nucleus///protein binding///ubiquitin-protein ligase activity///regulation of cell growth		2q32.1	20080608	O	+	ubiquitin carrier protein|ubiquitin-conjugating enzyme E2E 3|ubiquitin-conjugating enzyme E2E 3 (homologous to yeast UBC4/5)|ubiquitin-protein ligase	NP_006348.1	5454146	14667819		NM_006357.2	33359695	181553356	REVIEWED	UBE2E3	protein-coding
10482	hsa-miR-1268|hsa-miR-663	MIMAT0005922|MIMAT0003326	NXF1	DKFZp667O0311|MEX67|TAP	GO:0051028|GO:0042405|GO:0016973|GO:0006810|GO:0006405|GO:0005737|GO:0005643|GO:0005634|GO:0005622|GO:0005515|GO:0005487|GO:0003729|GO:0000166	nuclear RNA export factor 1		Reference assembly	Process///Component///Function	11	HGNC:8071|MIM:602647|Ensembl:ENSG00000162231|HPRD:04035	62329539	10482	IPI///IEA	nuclear RNA export factor 1	NC_000011.8	51511727	GO:0042405|GO:0005737|GO:0005643|GO:0005634|GO:0005622	GO:0005515|GO:0005487|GO:0003729|GO:0000166	GO:0051028|GO:0016973|GO:0006810|GO:0006405	mRNA transport///nuclear inclusion body///poly(A)+ mRNA export from nucleus///transport///RNA export from nucleus///cytoplasm///nuclear pore///nucleus///intracellular///protein binding///nucleocytoplasmic transporter activity///mRNA binding///nucleotide binding		11q12-q13	20080610	O		tip associating protein	NP_001074960.1	125625324	9175835|10924507|11583626|15184380		NM_001081491.1	125625323	62316173	REVIEWED	NXF1	protein-coding
10483	hsa-miR-206	MIMAT0000462	SEC23B		GO:0030127|GO:0016192|GO:0016020|GO:0008270|GO:0006888|GO:0006886|GO:0005794|GO:0005783|GO:0005515	Sec23 homolog B (S. cerevisiae)	Hs.369373	Reference assembly	Process///Component///Function	20	HGNC:10702|MIM:610512|Ensembl:ENSG00000101310|HPRD:11543	18490049	10483	TAS///IEA	Sec23 homolog B (S. cerevisiae)	NC_000020.9	51511747	GO:0030127|GO:0016020|GO:0005794|GO:0005783	GO:0008270|GO:0005515	GO:0016192|GO:0006888|GO:0006886	COPII vesicle coat///vesicle-mediated transport///membrane///zinc ion binding///ER to Golgi vesicle-mediated transport///intracellular protein transport///Golgi apparatus///endoplasmic reticulum///protein binding	RP11-379J5.1	20p11.23	20080608	O	+	SEC23-like protein B|SEC23-related protein B|Sec23 homolog B|transport protein SEC23B	NP_006354.2	14591928	8898360		NM_006363.4	66932899	18436187	REVIEWED	SEC23B	protein-coding
10487	hsa-miR-513a-5p|hsa-miR-1825	MIMAT0002877|MIMAT0006765	CAP1	CAP|CAP1-PEN	GO:0007190|GO:0007165|GO:0007163|GO:0007010|GO:0005886|GO:0005488|GO:0003779	CAP, adenylate cyclase-associated protein 1 (yeast)	Hs.370581	Reference assembly	Process///Component///Function	1	HGNC:20040|Ensembl:ENSG00000131236|HPRD:09869	40310907	10487	TAS///IEA	CAP, adenylate cyclase-associated protein 1 (yeast)	NC_000001.9	89161185	GO:0005886	GO:0005488|GO:0003779	GO:0007190|GO:0007165|GO:0007163|GO:0007010	activation of adenylate cyclase activity///signal transduction///establishment and/or maintenance of cell polarity///cytoskeleton organization and biogenesis///plasma membrane///binding///actin binding	RP11-115D7.1	1p34.2	20080608	O	+	adenylyl cyclase-associated protein	NP_001099000.1	157649073	7962207///1406678		NM_001105530.1	157649072	40278841	REVIEWED	CAP1	protein-coding
10488	hsa-miR-34b	MIMAT0004676	CREB3	LUMAN|LZIP|MGC15333|MGC19782	GO:0046983|GO:0043565|GO:0016021|GO:0016020|GO:0006935|GO:0006355|GO:0005789|GO:0005783|GO:0005634|GO:0003700	cAMP responsive element binding protein 3		Reference assembly	Process///Component///Function	9	HGNC:2347|MIM:606443|Ensembl:ENSG00000107175	35727004	10488	IEA	cAMP responsive element binding protein 3	NC_000009.10	89161216	GO:0016021|GO:0016020|GO:0005789|GO:0005783|GO:0005634	GO:0046983|GO:0043565|GO:0003700	GO:0006935|GO:0006355	protein dimerization activity///sequence-specific DNA binding///integral to membrane///membrane///chemotaxis///regulation of transcription, DNA-dependent///endoplasmic reticulum membrane///endoplasmic reticulum///nucleus///transcription factor activity		9pter-p22.1	20080608	O	+	basic leucine zipper protein|cAMP responsive element binding protein 3 (luman)|cyclic AMP response element (CRE)-binding protein/activating transcription factor 1|transcription factor LZIP-alpha	NP_006359.3	22219462			NM_006368.4	38327637	35722316	REVIEWED	CREB3	protein-coding
10489	hsa-miR-1207-5p	MIMAT0005871	LRRC41	MGC126571|MGC126573|MUF1|PP7759|RP4-636H5.2	GO:0006512|GO:0005515	leucine rich repeat containing 41	Hs.144941	Reference assembly	Process///Function	1	HGNC:16917|Ensembl:ENSG00000132128|HPRD:10102	46541624	10489	IEA	leucine rich repeat containing 41	NC_000001.9	89161185		GO:0005515	GO:0006512	ubiquitin cycle///protein binding		1p33	20080608	O		MUF1 protein|MUF1 protein (MUF1)|elongin BC-interacting leucine-rich repeat protein	NP_006360.3	38569471			NM_006369.4	74316011	46516658	VALIDATED	LRRC41	protein-coding
10491	hsa-miR-513a-5p|hsa-miR-1275	MIMAT0002877|MIMAT0005929	CRTAP	CASP|LEPREL3	GO:0005578|GO:0005576	cartilage associated protein		Reference assembly	Component	3	HGNC:2379|MIM:605497|Ensembl:ENSG00000170275|HPRD:16110	33164268	10491	IEA	cartilage associated protein	NC_000003.10	89161205	GO:0005578|GO:0005576			proteinaceous extracellular matrix///extracellular region		3p22.3	20080603	O	+	cartilage-associated protein|leprecan-like 3	NP_006362.1	5453601			NM_006371.4	178557737	33130482	REVIEWED	CRTAP	protein-coding
10492	hsa-miR-382|hsa-miR-300|hsa-miR-1202	MIMAT0000737|MIMAT0004903|MIMAT0005865	SYNCRIP	GRY-RBP|HNRPQ1|NSAP1|RP1-3J17.2|dJ3J17.2|hnRNP-Q|pp68	GO:0008380|GO:0008143|GO:0006397|GO:0005792|GO:0005783|GO:0005737|GO:0005681|GO:0005634|GO:0005515|GO:0003723|GO:0000166	synaptotagmin binding, cytoplasmic RNA interacting protein		Reference assembly	Process///Component///Function	6	HGNC:16918|Ensembl:ENSG00000135316|HPRD:06734	86409745	10492	IPI///TAS///IEA	synaptotagmin binding, cytoplasmic RNA interacting protein	NC_000006.10	89161210	GO:0005792|GO:0005783|GO:0005737|GO:0005681|GO:0005634	GO:0008143|GO:0005515|GO:0003723|GO:0000166	GO:0008380|GO:0006397	RNA splicing///poly(A) binding///mRNA processing///microsome///endoplasmic reticulum///cytoplasm///spliceosome///nucleus///protein binding///RNA binding///nucleotide binding		6q14-q15	20080610	O		NS1-associated protein 1|heterogeneous nuclear ribonucleoprotein Q	NP_006363.3	23397427	12674497|17353931///9847309		NM_006372.3	23397426	86380657	PROVISIONAL	SYNCRIP	protein-coding
10493	hsa-miR-1207-5p	MIMAT0005871	VAT1	FLJ20230|VATI	GO:0055114|GO:0016491|GO:0016049|GO:0016021|GO:0008270|GO:0005634|GO:0005488|GO:0003677	vesicle amine transport protein 1 homolog (T. californica)		Reference assembly	Process///Component///Function	17	HGNC:16919|MIM:604631|Ensembl:ENSG00000108828|HPRD:05220	38427984	10493	TAS///IEA///NAS	vesicle amine transport protein 1 homolog (T. californica)	NC_000017.9	51511734	GO:0016021|GO:0005634	GO:0016491|GO:0008270|GO:0005488|GO:0003677	GO:0055114|GO:0016049	oxidation reduction///oxidoreductase activity///cell growth///integral to membrane///zinc ion binding///nucleus///binding///DNA binding		17q21	20080610	O		membrane protein of cholinergic synaptic vesicles|synaptic vesicle membrane protein VAT-1 homolog|vesicle amine transport protein 1	NP_006364.2	18379349	8938427///7545954		NM_006373.3	118200348	38420147	VALIDATED	VAT1	protein-coding
10499	hsa-miR-1290	MIMAT0005880	NCOA2	GRIP1|KAT13C|MGC138808|NCoA-2|TIF2	GO:0045944|GO:0035257|GO:0030518|GO:0030375|GO:0016564|GO:0007165|GO:0006355|GO:0005737|GO:0005634|GO:0005102|GO:0004871|GO:0003713|GO:0000122	nuclear receptor coactivator 2		Reference assembly	Component///Function///Process	8	HGNC:7669|MIM:601993|HPRD:09066	71478573	10499	NAS///IEA	nuclear receptor coactivator 2	NC_000008.9	51511724	GO:0005737|GO:0005634	GO:0035257|GO:0030375|GO:0016564|GO:0005102|GO:0004871|GO:0003713	GO:0045944|GO:0030518|GO:0007165|GO:0006355|GO:0000122	positive regulation of transcription from RNA polymerase II promoter///nuclear hormone receptor binding///steroid hormone receptor signaling pathway///thyroid hormone receptor coactivator activity///transcription repressor activity///signal transduction///regulation of transcription, DNA-dependent///cytoplasm///nucleus///receptor binding///signal transducer activity///transcription coactivator ac…		8q13.3	20080610	O		MYST3/NCOA2 fusion protein|glucocorticoid receptor-interacting protein-1	NP_006531.1	5729858	8670870///9430642		NM_006540.2	76253684	71186820	VALIDATED	NCOA2	protein-coding
1050	hsa-miR-31	MIMAT0000089	CEBPA	C/EBP-alpha|CEBP	GO:0046983|GO:0043565|GO:0030099|GO:0019221|GO:0008134|GO:0006366|GO:0006355|GO:0006350|GO:0006091|GO:0005634|GO:0003705	CCAAT/enhancer binding protein (C/EBP), alpha		Reference assembly	Process///Component///Function	19	HGNC:1833|MIM:116897|HPRD:00296	38485159	1050	IPI///IEA///IDA///TAS///NAS	CCAAT/enhancer binding protein (C/EBP), alpha	NC_000019.8	42406306	GO:0005634	GO:0046983|GO:0043565|GO:0008134|GO:0003705	GO:0030099|GO:0019221|GO:0006366|GO:0006355|GO:0006350|GO:0006091	protein dimerization activity///sequence-specific DNA binding///myeloid cell differentiation///cytokine and chemokine mediated signaling pathway///transcription factor binding///transcription from RNA polymerase II promoter///regulation of transcription, DNA-dependent///transcription///generation of precursor metabolites and energy///nucleus///RNA polymerase II transcription factor activity, enha…		19q13.1	20080608	O		CCAAT/enhancer binding protein alpha	NP_004355.2	28872794	15664994///8643605///7575576|8758458		NM_004364.2	28872793	38482775	REVIEWED	CEBPA	protein-coding
10501	hsa-miR-671-5p	MIMAT0003880	SEMA6B	SEM-SEMA-Y|SEMA-VIB|SEMAN|semaZ	GO:0030154|GO:0016021|GO:0016020|GO:0007399|GO:0007275|GO:0004872	sema domain, transmembrane domain (TM), and cytoplasmic domain, (semaphorin) 6B		Reference assembly	Component///Process///Function	19	HGNC:10739|MIM:608873|Ensembl:ENSG00000167680|HPRD:12322	4509502	10501	IEA	sema domain, transmembrane domain (TM), and cytoplasmic domain, (semaphorin) 6B	NC_000019.8	42406306	GO:0016021|GO:0016020	GO:0004872	GO:0030154|GO:0007399|GO:0007275	cell differentiation///integral to membrane///membrane///nervous system development///multicellular organismal development///receptor activity		19p13.3	20080510	O		semaphorin 6B|semaphorin VIB|semaphorin Z	NP_115484.2	19718780			NM_032108.2	19718779	4493599	REVIEWED	SEMA6B	protein-coding
10505	hsa-miR-1260|hsa-miR-513a-5p	MIMAT0005911|MIMAT0002877	SEMA4F	M-SEMA|PRO2353|SEMAM|SEMAW|m-Sema-M	GO:0030154|GO:0007411|GO:0007399|GO:0007275|GO:0007267|GO:0005887|GO:0005886|GO:0005783|GO:0005624|GO:0004872	sema domain, immunoglobulin domain (Ig), transmembrane domain (TM) and short cytoplasmic domain, (semaphorin) 4F	Hs.25887	Reference assembly	Process///Component///Function	2	HGNC:10734|MIM:603706|Ensembl:ENSG00000135622|HPRD:04748	74762692	10505	IDA///TAS///IEA	sema domain, immunoglobulin domain (Ig), transmembrane domain (TM) and short cytoplasmic domain, (semaphorin) 4F	NC_000002.10	89161199	GO:0005887|GO:0005886|GO:0005783|GO:0005624	GO:0004872	GO:0030154|GO:0007411|GO:0007399|GO:0007275|GO:0007267	cell differentiation///axon guidance///nervous system development///multicellular organismal development///cell-cell signaling///integral to plasma membrane///plasma membrane///endoplasmic reticulum///membrane fraction///receptor activity		2p13.1	20080608	O	+	sema domain, immunoglobulin domain (Ig), transmembrane domain (TM) and short cytoplasmic domain, 4F|semaphorin M|semaphorin W	NP_004254.2	19923279	11256614///10051670		NM_004263.3	141802438	74734900	PROVISIONAL	SEMA4F	protein-coding
10513	hsa-miR-513a-5p	MIMAT0002877	APPBP2	HS.84084|KIAA0228|PAT1	GO:0016020|GO:0006886|GO:0005875|GO:0005874|GO:0005856|GO:0005737|GO:0005634|GO:0005488|GO:0003777	amyloid beta precursor protein (cytoplasmic tail) binding protein 2	Hs.84084	Reference assembly	Process///Component///Function	17	HGNC:622|MIM:605324|Ensembl:ENSG00000062725|HPRD:05616	55958361	10513	NAS///IEA///TAS	amyloid beta precursor protein (cytoplasmic tail) binding protein 2	NC_000017.9	51511734	GO:0016020|GO:0005875|GO:0005874|GO:0005856|GO:0005737|GO:0005634	GO:0005488|GO:0003777	GO:0006886	membrane///intracellular protein transport///microtubule associated complex///microtubule///cytoskeleton///cytoplasm///nucleus///binding///microtubule motor activity		17q21-q23	20080610	O		amyloid beta precursor protein (cytoplasmic tail)-binding protein 2|amyloid beta precursor protein-binding protein 2|protein interacting with APP tail 1	NP_006371.2	18104962	11742091///9843960		NM_006380.2	18104961	55875301	REVIEWED	APPBP2	protein-coding
10521	hsa-miR-206	MIMAT0000462	DDX17	DKFZp761H2016|P72|RH70	GO:0016787|GO:0008186|GO:0008026|GO:0006396|GO:0005634|GO:0005524|GO:0003724|GO:0003723|GO:0000166	DEAD (Asp-Glu-Ala-Asp) box polypeptide 17		Reference assembly	Process///Component///Function	22	HGNC:2740|MIM:608469|Ensembl:ENSG00000100201|HPRD:10532	37232290	10521	TAS///IEA	DEAD (Asp-Glu-Ala-Asp) box polypeptide 17	NC_000022.9	89161203	GO:0005634	GO:0016787|GO:0008186|GO:0008026|GO:0005524|GO:0003724|GO:0003723|GO:0000166	GO:0006396	hydrolase activity///RNA-dependent ATPase activity///ATP-dependent helicase activity///RNA processing///nucleus///ATP binding///RNA helicase activity///RNA binding///nucleotide binding	RP3-434P1.1	22q13.1	20080608	O		DEAD box polypeptide 17|DEAD box protein p72|DEAD/H (Asp-Glu-Ala-Asp/His) box polypeptide 17 (72kD)|DEAD/H box 17|OTTHUMP00000028920|RNA-dependent helicase p72	NP_001091974.1	148613856	8871553		NM_001098504.1	148613855	37209388	REVIEWED	DDX17	protein-coding
10523	hsa-miR-513a-5p	MIMAT0002877	CHERP	DAN16|SCAF6|SRA1	GO:0008150|GO:0007399|GO:0006396|GO:0005783|GO:0005737|GO:0005622|GO:0005575|GO:0003723|GO:0003676|GO:0003674	calcium homeostasis endoplasmic reticulum protein		Reference assembly	Process///Component///Function	19	HGNC:16930|Ensembl:ENSG00000085872	16514262	10523	TAS///IEA///ND	calcium homeostasis endoplasmic reticulum protein	NC_000019.8	42406306	GO:0005783|GO:0005737|GO:0005622|GO:0005575	GO:0003723|GO:0003676|GO:0003674	GO:0008150|GO:0007399|GO:0006396	biological_process///nervous system development///RNA processing///endoplasmic reticulum///cytoplasm///intracellular///cellular_component///RNA binding///nucleic acid binding///molecular_function		19p13.1	20080517	O		ERPROT213-21|SR-related CTD associated factor 6|protein with polyglutamine repeat	NP_006378.3	119226260	8896557		NM_006387.5	119226259	16489699	VALIDATED	CHERP	protein-coding
10527	hsa-miR-1825	MIMAT0006765	IPO7	FLJ14581|MGC138673|RANBP7	GO:0042393|GO:0008565|GO:0008536|GO:0007165|GO:0006886|GO:0005737|GO:0005643|GO:0005634|GO:0005625|GO:0005215|GO:0005083|GO:0000059	importin 7		Reference assembly	Component///Function///Process	11	HGNC:9852|MIM:605586|Ensembl:ENSG00000205339|HPRD:09280	9423650	10527	TAS///IEA	importin 7	NC_000011.8	51511727	GO:0005737|GO:0005643|GO:0005634|GO:0005625	GO:0042393|GO:0008565|GO:0008536|GO:0005215|GO:0005083	GO:0007165|GO:0006886|GO:0000059	histone binding///protein transporter activity///Ran GTPase binding///signal transduction///intracellular protein transport///cytoplasm///nuclear pore///nucleus///soluble fraction///transporter activity///small GTPase regulator activity///protein import into nucleus, docking		11p15.4	20080610	O	+	RAN binding protein 7|RAN-binding protein 7	NP_006382.1	5453998	9214382		NM_006391.1	5453997	9362779	REVIEWED	IPO7	protein-coding
10537	hsa-miR-1202	MIMAT0005865	UBD	FAT10|GABBR1|UBD-3	GO:0006512|GO:0006508|GO:0006464	ubiquitin D	Hs.44532	Reference assembly	Process	6	HGNC:18795|MIM:606050|Ensembl:ENSG00000204681|HPRD:09354	29635680	10537	IEA///NAS	ubiquitin D	NC_000006.10	89161210			GO:0006512|GO:0006508|GO:0006464	ubiquitin cycle///proteolysis///protein modification process	DAMC-346D16.1	6p21.3	20080608	O		diubiquitin	NP_006389.1	5454144	9368598		NM_006398.2	50355987	29631386	PROVISIONAL	UBD	protein-coding
10541	hsa-miR-206	MIMAT0000462	ANP32B	APRIL|PHAPI2|SSP29	GO:0005634|GO:0005515	acidic (leucine-rich) nuclear phosphoprotein 32 family, member B		Reference assembly	Component///Function	9	HGNC:16677|Ensembl:ENSG00000136938|HPRD:09803	99818045	10541	IEA	acidic (leucine-rich) nuclear phosphoprotein 32 family, member B	NC_000009.10	89161216	GO:0005634	GO:0005515		nucleus///protein binding		9q22.32	20080608	O	+	OTTHUMP00000063770|acidic protein rich in leucines	NP_006392.1	5454088			NM_006401.2	118766340	99785309	VALIDATED	ANP32B	protein-coding
10544	hsa-miR-125a-3p|hsa-miR-1202	MIMAT0004602|MIMAT0005865	PROCR	CCCA|CCD41|CD201|EPCR|MGC23024|bA42O4.2	GO:0019882|GO:0016020|GO:0007596|GO:0006955|GO:0005887|GO:0005813|GO:0004872	protein C receptor, endothelial (EPCR)		Reference assembly	Process///Component///Function	20	HGNC:9452|MIM:600646|Ensembl:ENSG00000101000|HPRD:02801	33228825	10544	IEA///TAS	protein C receptor, endothelial (EPCR)	NC_000020.9	51511747	GO:0016020|GO:0005887|GO:0005813	GO:0004872	GO:0019882|GO:0007596|GO:0006955	antigen processing and presentation///membrane///blood coagulation///immune response///integral to plasma membrane///centrosome///receptor activity		20q11.2	20080610	O	+	APC receptor|CD201 antigen|activated protein C receptor|cell cycle, centrosome-associated protein|centrocyclin|endothelial protein C receptor	NP_006395.2	34335272	7929370		NM_006404.3	34335271	33223434	REVIEWED	PROCR	protein-coding
10554	hsa-miR-1207-5p|hsa-miR-206	MIMAT0005871|MIMAT0000462	AGPAT1	1-AGPAT1|G15|LPAAT-alpha|LPAATA|MGC4007|MGC5423	GO:0050785|GO:0046027|GO:0016740|GO:0016021|GO:0016020|GO:0008654|GO:0008415|GO:0008152|GO:0007420|GO:0007399|GO:0006654|GO:0005829|GO:0005783|GO:0003841	1-acylglycerol-3-phosphate O-acyltransferase 1 (lysophosphatidic acid acyltransferase, alpha)	Hs.409230	Reference assembly	Process///Component///Function	6	HGNC:324|MIM:603099|Ensembl:ENSG00000204310|HPRD:04372	32253819	10554	IEA///EXP///TAS///NAS	1-acylglycerol-3-phosphate O-acyltransferase 1 (lysophosphatidic acid acyltransferase, alpha)	NC_000006.10	89161210	GO:0016021|GO:0016020|GO:0005829|GO:0005783	GO:0050785|GO:0046027|GO:0016740|GO:0008415|GO:0003841	GO:0008654|GO:0008152|GO:0007420|GO:0007399|GO:0006654	advanced glycation end-product receptor activity///phospholipid:diacylglycerol acyltransferase activity///transferase activity///integral to membrane///membrane///phospholipid biosynthetic process///acyltransferase activity///metabolic process///brain development///nervous system development///phosphatidic acid biosynthetic process///cytosol///endoplasmic reticulum///1-acylglycerol-3-phosphate O-…	DAAP-218M18.8	6p21.3	20080610	O		1-AGP acyltransferase 1|1-acylglycerol-3-phosphate O-acyltransferase 1|1-acylglycerol-3-phosphate O-acyltransferase 1 (acetoacetly Coenzyme A thiolase)|OTTHUMP00000062693|lysophosphatidic acid acyltransferase alpha|lysophospholipid acyltransferase	NP_006402.1	5453718	9461603		NM_006411.2	26787964	32243966	REVIEWED	AGPAT1	protein-coding
10565	hsa-miR-574-5p|hsa-miR-513a-5p|hsa-miR-382	MIMAT0004795|MIMAT0002877|MIMAT0000737	ARFGEF1	ARFGEP1|BIG1|D730028O18Rik|DKFZP434L057|P200	GO:0032012|GO:0017022|GO:0008060|GO:0006887|GO:0005622|GO:0005488|GO:0005086	ADP-ribosylation factor guanine nucleotide-exchange factor 1(brefeldin A-inhibited)		Reference assembly	Process///Component///Function	8	HGNC:15772|MIM:604141|Ensembl:ENSG00000066777|HPRD:09163	68418465	10565	IPI///IDA///TAS///IEA	ADP-ribosylation factor guanine nucleotide-exchange factor 1(brefeldin A-inhibited)	NC_000008.9	51511724	GO:0005622	GO:0017022|GO:0008060|GO:0005488|GO:0005086	GO:0032012|GO:0006887	regulation of ARF protein signal transduction///myosin binding///ARF GTPase activator activity///exocytosis///intracellular///binding///ARF guanyl-nucleotide exchange factor activity		8q13	20080608	O		brefeldin A-inhibited guanine nucleotide-exchange protein 1	NP_006412.2	51479145	15644318///10212200	NOT	NM_006421.3	51479144	68272450	REVIEWED	ARFGEF1	protein-coding
10568	hsa-miR-939	MIMAT0004982	SLC34A2	FLJ90534|NAPI-3B|NAPI-IIb|NPTIIb	GO:0031402|GO:0016324|GO:0016020|GO:0015321|GO:0015293|GO:0006817|GO:0006814|GO:0006811|GO:0006796|GO:0005887|GO:0005624	solute carrier family 34 (sodium phosphate), member 2		Reference assembly	Function///Process///Component	4	HGNC:11020|MIM:604217|Ensembl:ENSG00000157765|HPRD:07251	25289467	10568	IEA///TAS	solute carrier family 34 (sodium phosphate), member 2	NC_000004.10	89161207	GO:0016324|GO:0016020|GO:0005887|GO:0005624	GO:0031402|GO:0015321|GO:0015293	GO:0006817|GO:0006814|GO:0006811|GO:0006796	sodium ion binding///apical plasma membrane///membrane///sodium-dependent phosphate transmembrane transporter activity///symporter activity///phosphate transport///sodium ion transport///ion transport///phosphate metabolic process///integral to plasma membrane///membrane fraction		4p15.3-p15.1	20080610	O	+	sodium-phosphate transporter|type II sodium-dependent phosphate transporter 3b	NP_006415.2	110611906	10329428		NM_006424.2	110611905	25266532	VALIDATED	SLC34A2	protein-coding
10569	hsa-miR-1290	MIMAT0005880	SLU7	9G8|MGC9280|hSlu7	GO:0046872|GO:0030628|GO:0030532|GO:0016607|GO:0008380|GO:0008270|GO:0006397|GO:0005737|GO:0005681|GO:0005634|GO:0003676|GO:0000389|GO:0000386|GO:0000380	SLU7 splicing factor homolog (S. cerevisiae)	Hs.435342	Reference assembly	Component///Function///Process	5	HGNC:16939|MIM:605974|Ensembl:ENSG00000164609|HPRD:12074	159778745	10569	IEA///IDA	SLU7 splicing factor homolog (S. cerevisiae)	NC_000005.8	51511721	GO:0030532|GO:0016607|GO:0005737|GO:0005681|GO:0005634	GO:0046872|GO:0030628|GO:0008270|GO:0003676|GO:0000386	GO:0008380|GO:0006397|GO:0000389|GO:0000380	metal ion binding///pre-mRNA 3'-splice site binding///small nuclear ribonucleoprotein complex///nuclear speck///RNA splicing///zinc ion binding///mRNA processing///cytoplasm///spliceosome///nucleus///nucleic acid binding///nuclear mRNA 3'-splice site recognition///second spliceosomal transesterification activity///alternative nuclear mRNA splicing, via spliceosome		5q33.3	20080608	O		splicing factor|step II splicing factor SLU7|zinc knuckle motif containing	NP_006416.3	27477111	15181151///10197984///15728250		NM_006425.4	119393888	159761225	REVIEWED	SLU7	protein-coding
10579	hsa-miR-494|hsa-miR-31	MIMAT0002816|MIMAT0000089	TACC2	AZU-1|ECTACC	GO:0035257|GO:0005813|GO:0005737|GO:0005634|GO:0005515	transforming, acidic coiled-coil containing protein 2		Reference assembly	Component///Function	10	HGNC:11523|MIM:605302|Ensembl:ENSG00000138162|HPRD:05600	124004046	10579	IEA///IDA	transforming, acidic coiled-coil containing protein 2	NC_000010.9	89161187	GO:0005813|GO:0005737|GO:0005634	GO:0035257|GO:0005515		nuclear hormone receptor binding///centrosome///cytoplasm///nucleus///protein binding		10q26	20080608	O	+	anti zuai-1	NP_008928.1	11119414	15207008		NM_006997.2	45827751	123738678	REVIEWED	TACC2	protein-coding
10580	hsa-miR-300	MIMAT0004903	SORBS1	CAP|DKFZp451C066|DKFZp586P1422|FLAF2|FLJ12406|KIAA1296|R85FL|SH3D5|SH3P12|SORB1	GO:0048041|GO:0045121|GO:0043149|GO:0030054|GO:0015758|GO:0008286|GO:0006810|GO:0005924|GO:0005915|GO:0005886|GO:0005856|GO:0005737|GO:0005634|GO:0005158|GO:0003779|GO:0001725	sorbin and SH3 domain containing 1		Reference assembly	Process///Function///Component	10	HGNC:14565|MIM:605264|Ensembl:ENSG00000095637|HPRD:05587	97311160	10580	IEA///IDA///TAS///ISS	sorbin and SH3 domain containing 1	NC_000010.9	89161187	GO:0045121|GO:0030054|GO:0005924|GO:0005915|GO:0005886|GO:0005856|GO:0005737|GO:0005634|GO:0001725	GO:0005158|GO:0003779	GO:0048041|GO:0043149|GO:0015758|GO:0008286|GO:0006810	focal adhesion formation///membrane raft///stress fiber formation///cell junction///glucose transport///insulin receptor signaling pathway///transport///cell-substrate adherens junction///zonula adherens///plasma membrane///cytoskeleton///cytoplasm///nucleus///insulin receptor binding///actin binding///stress fiber		10q23.3-q24.1	20080608	O		Fas-ligand associated factor 2|SH3-domain protein 5 (ponsin)|c-Cbl associated protein|ponsin	NP_001030126.1	78000163	11371513///11374898///10085297		NM_001034954.1	78000162	97061519	VALIDATED	SORBS1	protein-coding
10608	hsa-miR-483-3p|hsa-miR-206	MIMAT0002173|MIMAT0000462	MXD4	MAD4|MST149|MSTP149	GO:0045449|GO:0030528|GO:0016481|GO:0008285|GO:0006355|GO:0005634|GO:0005515|GO:0003714|GO:0003677|GO:0000122	MAX dimerization protein 4		Reference assembly	Component///Function///Process	4	HGNC:13906|Ensembl:ENSG00000123933|HPRD:10103	2233536	10608	IEA///TAS	MAX dimerization protein 4	NC_000004.10	89161207	GO:0005634	GO:0030528|GO:0005515|GO:0003714|GO:0003677	GO:0045449|GO:0016481|GO:0008285|GO:0006355|GO:0000122	regulation of transcription///transcription regulator activity///negative regulation of transcription///negative regulation of cell proliferation///regulation of transcription, DNA-dependent///nucleus///protein binding///transcription corepressor activity///DNA binding///negative regulation of transcription from RNA polymerase II promoter	RP11-478C1.1	4p16.3	20080610	O		MAD4|Mad4 homolog	NP_006445.1	5453734	8521822		NM_006454.2	10947033	2218957	REVIEWED	MXD4	protein-coding
10609	hsa-miR-1825	MIMAT0006765	SC65	NOL55	GO:0007130|GO:0005730|GO:0005634|GO:0000795	synaptonemal complex protein SC65	Hs.446459	Reference assembly	Process///Component	17	Ensembl:ENSG00000141696|HPRD:10126	37221976	10609	IEA///TAS		NC_000017.9	51511734	GO:0005730|GO:0005634|GO:0000795		GO:0007130	synaptonemal complex assembly///nucleolus///nucleus///synaptonemal complex		17q21.2	20080405			nucleolar autoantigen No55|nucleolar autoantigen, 55kDa	NP_006446.1	5454038	8862517		NM_006455.2	39812427	37211730	VALIDATED		protein-coding
10611	hsa-miR-513a-5p|hsa-miR-520b	MIMAT0002877|MIMAT0002843	PDLIM5	ENH|ENH1|L9|LIM	GO:0046872|GO:0042805|GO:0015629|GO:0008270|GO:0005829|GO:0005624|GO:0005515|GO:0005080|GO:0003779	PDZ and LIM domain 5		Reference assembly	Component///Function	4	HGNC:17468|MIM:605904|Ensembl:ENSG00000163110|HPRD:05799	95808399	10611	IDA///IEA///ISS	PDZ and LIM domain 5	NC_000004.10	89161207	GO:0015629|GO:0005829|GO:0005624	GO:0046872|GO:0042805|GO:0008270|GO:0005515|GO:0005080|GO:0003779		metal ion binding///actinin binding///actin cytoskeleton///zinc ion binding///cytosol///membrane fraction///protein binding///protein kinase C binding///actin binding		4q22	20080608	O	+	enigma homolog|enigma-like LIM domain protein	NP_001011513.1	58533155	11256614		NM_001011513.1	58533154	95592060	REVIEWED	PDLIM5	protein-coding
10612	hsa-miR-939	MIMAT0004982	TRIM3	BERP|FLJ16135|HAC1|RNF22|RNF97	GO:0046872|GO:0008270|GO:0008022|GO:0007399|GO:0005737|GO:0005622|GO:0005515	tripartite motif-containing 3		Reference assembly	Process///Component///Function	11	HGNC:10064|MIM:605493|Ensembl:ENSG00000110171	6451780	10612	TAS///IEA	tripartite motif-containing 3	NC_000011.8	51511727	GO:0005737|GO:0005622	GO:0046872|GO:0008270|GO:0008022|GO:0005515	GO:0007399	metal ion binding///zinc ion binding///protein C-terminus binding///nervous system development///cytoplasm///intracellular///protein binding		11p15.5	20080608	O		brain expressed ring finger|ring finger protein 22|tripartite motif protein TRIM3	NP_006449.2	32454739	10391919		NM_006458.2	32454738	6426418	REVIEWED	TRIM3	protein-coding
10613	hsa-miR-1260|hsa-miR-1825	MIMAT0005911|MIMAT0006765	ERLIN1	C10orf69|Erlin-1|KE04|KEO4|SPFH1	GO:0016021|GO:0016020|GO:0005789|GO:0005783	ER lipid raft associated 1	Hs.150087	Reference assembly	Component	10	HGNC:16947|MIM:611604|Ensembl:ENSG00000107566|HPRD:08502	101935803	10613	IDA///IEA	ER lipid raft associated 1	NC_000010.9	89161187	GO:0016021|GO:0016020|GO:0005789|GO:0005783			integral to membrane///membrane///endoplasmic reticulum membrane///endoplasmic reticulum	RP11-316M21.1	10q21-q22	20080510	O		Band_7 23-211 Keo4 (Interim) similar to C.elegans protein C42C1.9|OTTHUMP00000059425|SPFH domain family, member 1	NP_001094096.1	154800489	16835267		NM_001100626.1	154800488	101899836	VALIDATED	ERLIN1	protein-coding
10614	hsa-miR-1825	MIMAT0006765	HEXIM1	CLP1|EDG1|FLJ13562|HIS1|MAQ1	GO:0045736|GO:0017069|GO:0016564|GO:0006355|GO:0006350|GO:0005737|GO:0005634|GO:0005515|GO:0004861|GO:0000122	hexamethylene bis-acetamide inducible 1	Hs.15299	Reference assembly	Component///Function///Process	17	HGNC:24953|MIM:607328|Ensembl:ENSG00000186834|HPRD:09544	40585250	10614	IEA///IPI///IDA	hexamethylene bis-acetamide inducible 1	NC_000017.9	51511734	GO:0005737|GO:0005634	GO:0017069|GO:0016564|GO:0005515|GO:0004861	GO:0045736|GO:0006355|GO:0006350|GO:0000122	negative regulation of cyclin-dependent protein kinase activity///snRNA binding///transcription repressor activity///regulation of transcription, DNA-dependent///transcription///cytoplasm///nucleus///protein binding///cyclin-dependent protein kinase inhibitor activity///negative regulation of transcription from RNA polymerase II promoter		17q21.31	20080608	O	+	HMBA-inducible|hexamethylene bisacetamide-inducible protein|hexamethylene-bis-acetamide-inducible transcript 1|hexamthylene bis-acetamide inducible 1|menage a quatre 1	NP_006451.1	5453682	12581153///14580347|15713661|15941832///14580347		NM_006460.2	70167225	40580466	REVIEWED	HEXIM1	protein-coding
10620	hsa-miR-645	MIMAT0003315	ARID3B	BDP|DRIL2	GO:0008150|GO:0006355|GO:0006350|GO:0005634|GO:0005622|GO:0003677	AT rich interactive domain 3B (BRIGHT-like)		Reference assembly	Process///Component///Function	15	HGNC:14350|Ensembl:ENSG00000179361|HPRD:09806	72677524	10620	ND///IEA///NAS	AT rich interactive domain 3B (BRIGHT-like)	NC_000015.8	51511731	GO:0005634|GO:0005622	GO:0003677	GO:0008150|GO:0006355|GO:0006350	biological_process///regulation of transcription, DNA-dependent///transcription///nucleus///intracellular///DNA binding		15q24	20080608	O	+	AT rich interactive domain 3B|AT rich interactive domain 3B (BRIGHT- like)|bright and dead ringer	NP_006456.1	5453638	10446990		NM_006465.2	118136291	72620600	REVIEWED	ARID3B	protein-coding
10622	hsa-miR-520b	MIMAT0002843	POLR3G	RPC32|RPC7	GO:0006359|GO:0006350|GO:0005666|GO:0005634|GO:0003899	polymerase (RNA) III (DNA directed) polypeptide G (32kD)	Hs.282387	Reference assembly	Process///Component///Function	5	HGNC:30075|Ensembl:ENSG00000113356|HPRD:17881	89846124	10622	IEA///TAS	polymerase (RNA) III (DNA directed) polypeptide G (32kD)	NC_000005.8	51511721	GO:0005666|GO:0005634	GO:0003899	GO:0006359|GO:0006350	regulation of transcription from RNA polymerase III promoter///transcription///DNA-directed RNA polymerase III complex///nucleus///DNA-directed RNA polymerase activity		5q14.3	20080608	O	+		NP_006458.2	115529475	9171375		NM_006467.2	115529474	89806436	VALIDATED	POLR3G	protein-coding
10625	hsa-miR-765	MIMAT0003945	IVNS1ABP	DKFZp686K06216|FLARA3|FLJ10069|FLJ10411|FLJ10962|FLJ35593|FLJ36593|HSPC068|KIAA0850|ND1|NS-1|NS1-BP|NS1BP	GO:0009615|GO:0008380|GO:0006383|GO:0005856|GO:0005737|GO:0005681|GO:0005667|GO:0005634|GO:0005515	influenza virus NS1A binding protein		Reference assembly	Process///Component///Function	1	HGNC:16951|MIM:609209|Ensembl:ENSG00000116679|HPRD:10004	183553083	10625	TAS///IEA	influenza virus NS1A binding protein	NC_000001.9	89161185	GO:0005856|GO:0005737|GO:0005681|GO:0005667|GO:0005634	GO:0005515	GO:0009615|GO:0008380|GO:0006383	response to virus///RNA splicing///transcription from RNA polymerase III promoter///cytoskeleton///cytoplasm///spliceosome///transcription factor complex///nucleus///protein binding	RP4-635A23.5	1q25.1-q31.1	20080608	O		NCX downstream gene 1|NS1-binding protein|aryl hydrocarbon receptor-associated 3	NP_006460.2	24475847	9696811		NM_006469.4	54144638	183532142	VALIDATED	IVNS1ABP	protein-coding
10628	hsa-miR-520b	MIMAT0002843	TXNIP	EST01027|HHCPA78|THIF|VDUP1	GO:0030216|GO:0007049|GO:0006355|GO:0006350|GO:0005737|GO:0005515	thioredoxin interacting protein		Reference assembly	Process///Component///Function	1	HGNC:16952|MIM:606599|Ensembl:ENSG00000117289|HPRD:05964	144153881	10628	IEA///IDA///IPI	thioredoxin interacting protein	NC_000001.9	89161185	GO:0005737	GO:0005515	GO:0030216|GO:0007049|GO:0006355|GO:0006350	keratinocyte differentiation///cell cycle///regulation of transcription, DNA-dependent///transcription///cytoplasm///protein binding		1q21.1	20080608	O	+	thioredoxin binding protein 2|upregulated by 1,25-dihydroxyvitamin D-3	NP_006463.3	171184421	14632196		NM_006472.3	171184420	144149938	VALIDATED	TXNIP	protein-coding
10634	hsa-miR-206	MIMAT0000462	GAS2L1	GAR22|MGC17243	GO:0007050|GO:0005856|GO:0005737	growth arrest-specific 2 like 1	Hs.322852	Reference assembly	Process///Component	22	HGNC:16955|MIM:602128|Ensembl:ENSG00000185340|HPRD:03676	28038773	10634	IEA	growth arrest-specific 2 like 1	NC_000022.9	89161203	GO:0005856|GO:0005737		GO:0007050	cell cycle arrest///cytoskeleton///cytoplasm		22q12.2	20080510	O	+	GAS2-related protein on chromosome 22	NP_006469.2	19923777			NM_006478.3	23065523	28032996	REVIEWED	GAS2L1	protein-coding
10636	hsa-miR-485-3p	MIMAT0002176	RGS14		GO:0016020|GO:0009968|GO:0008277|GO:0005096|GO:0005057	regulator of G-protein signaling 14	Hs.9347	Reference assembly	Component///Process///Function	5	HGNC:9996|MIM:602513|HPRD:03944	176732204	10636	TAS///IEA	regulator of G-protein signaling 14	NC_000005.8	51511721	GO:0016020	GO:0005096|GO:0005057	GO:0009968|GO:0008277	membrane///negative regulation of signal transduction///regulation of G-protein coupled receptor protein signaling pathway///GTPase activator activity///receptor signaling protein activity		5q35.3	20080608	O	+	regulator of G-protein signalling 14	NP_006471.2	21361304	9168931		NM_006480.4	56682941	176717449	REVIEWED	RGS14	protein-coding
10637	hsa-miR-520b	MIMAT0002843	LEFTY1	LEFTB|LEFTYB	GO:0016049|GO:0008083|GO:0007275|GO:0007179|GO:0005615|GO:0005576|GO:0005160|GO:0005125	left-right determination factor 1		Reference assembly	Process///Component///Function	1	HGNC:6552|MIM:603037|Ensembl:ENSG00000143787|HPRD:09116	224143458	10637	TAS///IEA	left-right determination factor 1	NC_000001.9	89161185	GO:0005615|GO:0005576	GO:0008083|GO:0005160|GO:0005125	GO:0016049|GO:0007275|GO:0007179	cell growth///growth factor activity///multicellular organismal development///transforming growth factor beta receptor signaling pathway///extracellular space///extracellular region///transforming growth factor beta receptor binding///cytokine activity		1q42.1	20080604	O		left-right determination, factor B	NP_066277.1	10337603	10053005		NM_020997.2	27436943	224140604	REVIEWED	LEFTY1	protein-coding
10638	hsa-miR-766	MIMAT0003888	SPHAR	MGC88280|RP4-803J11.4	GO:0006260	S-phase response (cyclin-related)	Hs.296169	Reference assembly	Process	1	Ensembl:ENSG00000168118|HPRD:11597	227507873	10638	TAS		NC_000001.9	89161185			GO:0006260	DNA replication		1q42.11-q42.3	20080605		+		NP_006533.1	5730063	7799938		NM_006542.3	156713456	227506751	VALIDATED		protein-coding
10642	hsa-miR-494|hsa-miR-1825	MIMAT0002816|MIMAT0006765	IGF2BP1	CRD-BP|CRDBP|IMP-1|IMP1|VICKZ1|ZBP1	GO:0048027|GO:0045182|GO:0042035|GO:0017148|GO:0005737|GO:0005634|GO:0005515|GO:0003723|GO:0000166	insulin-like growth factor 2 mRNA binding protein 1	Hs.144936	Reference assembly	Process///Component///Function	17	HGNC:28866|MIM:608288|Ensembl:ENSG00000159217|HPRD:09752	44488505	10642	IC///IDA///IPI///IEA	insulin-like growth factor 2 mRNA binding protein 1	NC_000017.9	51511734	GO:0005737|GO:0005634	GO:0048027|GO:0045182|GO:0005515|GO:0003723|GO:0000166	GO:0042035|GO:0017148	mRNA 5'-UTR binding///translation regulator activity///regulation of cytokine biosynthetic process///negative regulation of translation///cytoplasm///nucleus///protein binding///RNA binding///nucleotide binding		17q21.32	20080608	O	+	IGF II mRNA binding protein 1|IGF-II mRNA-binding protein 1|coding region determinant-binding protein	NP_006537.3	56237027	9891060///17353931		NM_006546.3	56237026	44429772	REVIEWED	IGF2BP1	protein-coding
10644	hsa-miR-188-5p	MIMAT0000457	IGF2BP2	IMP-2|IMP2|VICKZ2|p62	GO:0048027|GO:0045182|GO:0044430|GO:0042035|GO:0017148|GO:0009653|GO:0005737|GO:0005634|GO:0005515|GO:0003723|GO:0000166	insulin-like growth factor 2 mRNA binding protein 2	Hs.35354	Reference assembly	Process///Component///Function	3	HGNC:28867|MIM:608289|Ensembl:ENSG00000073792|HPRD:10507	187025520	10644	IC///ISS///TAS///IDA///IPI///IEA	insulin-like growth factor 2 mRNA binding protein 2	NC_000003.10	89161205	GO:0044430|GO:0005737|GO:0005634	GO:0048027|GO:0045182|GO:0005515|GO:0003723|GO:0000166	GO:0042035|GO:0017148|GO:0009653	mRNA 5'-UTR binding///translation regulator activity///cytoskeletal part///regulation of cytokine biosynthetic process///negative regulation of translation///anatomical structure morphogenesis///cytoplasm///nucleus///protein binding///RNA binding///nucleotide binding		3q27.2	20080608	O		IGF II mRNA binding protein 2|IGF-II mRNA-binding protein 2	NP_001007226.1	56118219	9891060///15618018///12674497		NM_001007225.1	56118218	186844220	REVIEWED	IGF2BP2	protein-coding
10645	hsa-miR-671-5p	MIMAT0003880	CAMKK2	CAMKK|CAMKKB|KIAA0787|MGC15254	GO:0046777|GO:0045941|GO:0045859|GO:0019722|GO:0016740|GO:0005737|GO:0005622|GO:0005524|GO:0005516|GO:0005509|GO:0004713|GO:0004683|GO:0000166|GO:0000165	calcium/calmodulin-dependent protein kinase kinase 2, beta	Hs.297343	Reference assembly	Component///Function///Process	12	HGNC:1470|Ensembl:ENSG00000110931|HPRD:06467	120220493	10645	IDA///IEA///TAS	calcium/calmodulin-dependent protein kinase kinase 2, beta	NC_000012.10	89161190	GO:0005737|GO:0005622	GO:0016740|GO:0005524|GO:0005516|GO:0005509|GO:0004713|GO:0004683|GO:0000166	GO:0046777|GO:0045941|GO:0045859|GO:0019722|GO:0000165	protein amino acid autophosphorylation///positive regulation of transcription///regulation of protein kinase activity///calcium-mediated signaling///transferase activity///cytoplasm///intracellular///ATP binding///calmodulin binding///calcium ion binding///protein tyrosine kinase activity///calmodulin-dependent protein kinase activity///nucleotide binding///MAPKKK cascade		12q24.2	20080608	O		CAMKK beta protein|calcium/calmodulin-dependent protein kinase beta|calcium/calmodulin-dependent protein kinase kinase 2 beta	NP_006540.3	27437015	11395482		NM_006549.3	27437014	120159877	REVIEWED	CAMKK2	protein-coding
10652	hsa-miR-1207-5p	MIMAT0005871	YKT6		GO:0042147|GO:0031410|GO:0031201|GO:0030659|GO:0019706|GO:0016740|GO:0016020|GO:0015031|GO:0006904|GO:0006903|GO:0006888|GO:0005887|GO:0005794|GO:0005783|GO:0005768|GO:0005737|GO:0005484|GO:0000139	YKT6 v-SNARE homolog (S. cerevisiae)		Reference assembly	Process///Function///Component	7	HGNC:16959|MIM:606209|Ensembl:ENSG00000106636|HPRD:16205	44220417	10652	TAS///IDA///IEA	YKT6 v-SNARE homolog (S. cerevisiae)	NC_000007.12	89161213	GO:0031410|GO:0031201|GO:0030659|GO:0016020|GO:0005887|GO:0005794|GO:0005783|GO:0005768|GO:0005737|GO:0000139	GO:0019706|GO:0016740|GO:0005484	GO:0042147|GO:0015031|GO:0006904|GO:0006903|GO:0006888	retrograde transport, endosome to Golgi///cytoplasmic vesicle///SNARE complex///cytoplasmic vesicle membrane///protein-cysteine S-palmitoleyltransferase activity///transferase activity///membrane///protein transport///vesicle docking during exocytosis///vesicle targeting///ER to Golgi vesicle-mediated transport///integral to plasma membrane///Golgi apparatus///endoplasmic reticulum///endosome///c…		7p15.1	20080603	O	+	R-SNARE|SNARE protein Ykt6|YKT6 v-SNARE protein|YKT6, S. cerevisiae, homolog of	NP_006546.1	5730120	15479160///9211930///15215310		NM_006555.3	34304384	44207102	REVIEWED	YKT6	protein-coding
[truncated: 3,914 more rows]

## Sheet: Target genes_for Down miRNAs
GeneID	miRNA	mirbase.accession	Symbol	Synonyms	GO_ID	description	UniGene_cluster	assembly	Category	chromosome	dbXrefs	end_position_on_the_genomic_accession	Entrez Gene	Evidence	Full_name_from_nomenclature_authority	genomic_nucleotide_accession.version	genomic_nucleotide_gi	GO_ID:Component	GO_ID:Function	GO_ID:Process	GO_term	LocusTag	map_location	Modification_date	Nomenclature_status	orientation	Other_designations	protein_accession.version	protein_gi	PubMed	Qualifier	RNA_nucleotide_accession.version	RNA_nucleotide_gi	start_position_on_the_genomic_accession	status	Symbol_from_nomenclature_authority	type_of_gene
[truncated: 6,195 more rows]

[truncated: 4 more sheets: Up Regulated Gene Pathways, Down Regulated gene pathways, Down_miR_ classification, Up_miR_ classifcation]
